# Supplementary material for: 2-[1-Chloro-3-(2-methyl-5-nitro-1H-imidazol-1-yl)propan-2-yloxycarbonyl]benzoic acid
Source: Acta Crystallogr Sect E Struct Rep Online. 2008 Jan 18;64(Pt 2):o472. doi: 10.1107/S1600536808001268 (PMC2960386; doi:10.1107/S1600536808001268)
Supplement: Supplementary file 1 [file e-64-0o472-sup1.cif]

##############################################################################
###                                                                        ###
###        Electronic paper (Acta Crystallographica Section E)             ###
###                                                                        ###
##############################################################################
#                                                                            #
# This CIF contains the data in a paper accepted for publication in Acta     #
# Crystallographica Section E. It conforms to the requirements of Notes      #
# for Authors for Section E, and has been peer reviewed under the auspices   #
# of the IUCr Commission on Journals.                                        #
#                                                                            #
# Full details of the Crystallographic Information File format               #
# are given in the paper "The Crystallographic Information File (CIF):       #
# a New Standard Archive File for Crystallography" by S. R. Hall, F. H.      #
# Allen and I. D. Brown [Acta Cryst. (1991), A47, 655-685].                  #
#                                                                            #
# The current version of the core CIF dictionary is obtainable from          #
# ftp://ftp.iucr.org/pub/cif_core.dic. The current version number is 2.1.    #
#                                                                            #
# Software is freely available for graphical display of the structure(s) in  #
# this CIF.  For information consult the CIF home page http://www.iucr.org/  #
# cif/home.html                                                              #
#                                                                            #
##############################################################################
                                             
data_I
_audit_creation_method     SHELXL97
_chemical_name_systematic
;
2-[1-Chloro-3-(2-methyl-5-nitro-1H-imidazol-1-yl)propan-2-yloxycarbonyl]benzoic
acid
;
_chemical_name_common     ?
_chemical_formula_moiety     'C15 H14 Cl N3 O6'
_chemical_formula_sum     'C15 H14 Cl N3 O6'
_chemical_formula_iupac     'C15 H14 Cl N3 O6'
_chemical_formula_weight     367.74
_chemical_melting_point        .444E-305
_symmetry_cell_setting     monoclinic
_symmetry_space_group_name_H-M     'P 21/c'
_symmetry_space_group_name_Hall     '-P 2ybc'
loop_
    _symmetry_equiv_pos_as_xyz
    'x, y, z'
    '-x, y+1/2, -z+1/2'
    '-x, -y, -z'
    'x, -y-1/2, z-1/2'
_cell_length_a     15.214(3)
_cell_length_b     16.271(3)
_cell_length_c     15.069(3)
_cell_angle_alpha     90.00
_cell_angle_beta     113.86(3)
_cell_angle_gamma     90.00
_cell_volume     3411.5(14)
_cell_formula_units_Z     8
_cell_measurement_reflns_used     25
_cell_measurement_theta_min     10
_cell_measurement_theta_max     13
_cell_measurement_temperature     294(2)
_exptl_crystal_description     block
_exptl_crystal_colour     colourless
_exptl_crystal_size_max     0.40
_exptl_crystal_size_mid     0.30
_exptl_crystal_size_min     0.20
_exptl_crystal_density_diffrn     1.432
_exptl_crystal_density_meas     ?
_exptl_crystal_density_method     'not measured'
_exptl_crystal_F_000     1520
_exptl_absorpt_coefficient_mu     0.261
_exptl_absorpt_correction_type     psi-scan
_exptl_absorpt_process_details     '(North <i>et al.</i>,  1968)'
_exptl_absorpt_correction_T_min     0.9028
_exptl_absorpt_correction_T_max     0.9496
_exptl_special_details
;
 ?
;
_diffrn_ambient_temperature     294(2)
_diffrn_radiation_type     MoK\a
_diffrn_radiation_wavelength     0.71073
_diffrn_radiation_source     'fine-focus sealed tube'
_diffrn_radiation_monochromator     graphite
_diffrn_measurement_device_type     'Enraf--Nonius CAD-4'
_diffrn_measurement_method     \w/2\q
_diffrn_detector_area_resol_mean     ?
_diffrn_reflns_number     6938
_diffrn_reflns_av_R_equivalents     0.0366
_diffrn_reflns_av_sigmaI/netI     0.0700
_diffrn_reflns_theta_min     1.46
_diffrn_reflns_theta_max     25.98
_diffrn_reflns_theta_full     25.98
_diffrn_measured_fraction_theta_max     0.998
_diffrn_measured_fraction_theta_full     0.998
_diffrn_reflns_limit_h_min     -18
_diffrn_reflns_limit_h_max     0
_diffrn_reflns_limit_k_min     0
_diffrn_reflns_limit_k_max     20
_diffrn_reflns_limit_l_min     -16
_diffrn_reflns_limit_l_max     18
_diffrn_standards_number     3
_diffrn_standards_interval_count     ?
_diffrn_standards_interval_time     120
_diffrn_standards_decay_%     0
_refine_special_details
;
 Refinement of F^2^ against ALL reflections.  The weighted R-factor wR and
 goodness of fit S are based on F^2^, conventional R-factors R are based
 on F, with F set to zero for negative F^2^. The threshold expression of
 F^2^ > 2sigma(F^2^) is used only for calculating R-factors(gt) etc. and is
 not relevant to the choice of reflections for refinement.  R-factors based
 on F^2^ are statistically about twice as large as those based on F, and R-
 factors based on ALL data will be even larger.
;
_reflns_number_total     6682
_reflns_number_gt     3559
_reflns_threshold_expression     I>2\s(I)
_refine_ls_structure_factor_coef     Fsqd
_refine_ls_matrix_type     full
_refine_ls_R_factor_all     0.1384
_refine_ls_R_factor_gt     0.0660
_refine_ls_wR_factor_gt     0.1384
_refine_ls_wR_factor_ref     0.1747
_refine_ls_goodness_of_fit_ref     1.019
_refine_ls_restrained_S_all     1.019
_refine_ls_number_reflns     6682
_refine_ls_number_parameters     451
_refine_ls_number_restraints     0
_refine_ls_hydrogen_treatment     constr
_refine_ls_weighting_scheme     calc
_refine_ls_weighting_details
           'calc w = 1/[\s^2^(Fo^2^)+(0.07P)^2^+1.25P] where P=(Fo^2^+2Fc^2^)/3'
_atom_sites_solution_hydrogens     geom
_atom_sites_solution_primary     direct
_atom_sites_solution_secondary     difmap
_refine_ls_shift/su_max     0.000
_refine_ls_shift/su_mean     0.000
_refine_diff_density_max     0.410
_refine_diff_density_min     -0.363
_refine_ls_extinction_method     none
_refine_ls_extinction_coef     0.094(12)
loop_
    _atom_type_symbol
    _atom_type_description
    _atom_type_scat_dispersion_real
    _atom_type_scat_dispersion_imag
    _atom_type_scat_source
    'C' 'C' 0.0033 0.0016
                         'International Tables Vol C Tables 4.2.6.8 and 6.1.1.4'
    'H' 'H' 0.0000 0.0000
                         'International Tables Vol C Tables 4.2.6.8 and 6.1.1.4'
    'N' 'N' 0.0061 0.0033
                         'International Tables Vol C Tables 4.2.6.8 and 6.1.1.4'
    'O' 'O' 0.0106 0.0060
                         'International Tables Vol C Tables 4.2.6.8 and 6.1.1.4'
    'Cl' 'Cl' 0.1484 0.1585
                         'International Tables Vol C Tables 4.2.6.8 and 6.1.1.4'
_computing_data_collection     'CAD-4 Software (Enraf--Nonius, 1989)'
_computing_cell_refinement     'CAD-4 Software (Enraf--Nonius, 1989)'
_computing_data_reduction     'XCAD4 (Harms & Wocadlo, 1995)'
_computing_structure_solution     'SHELXS97 (Sheldrick, 2008)'
_computing_structure_refinement     'SHELXL97 (Sheldrick, 2008)'
_computing_molecular_graphics     'SHELXTL (Bruker, 2000)'
_computing_publication_material     'SHELXTL (Bruker, 2000)'
loop_
    _atom_site_type_symbol
    _atom_site_label
    _atom_site_fract_x
    _atom_site_fract_y
    _atom_site_fract_z
    _atom_site_U_iso_or_equiv
    _atom_site_adp_type
    _atom_site_calc_flag
    _atom_site_refinement_flags
    _atom_site_occupancy
    _atom_site_disorder_assembly
    _atom_site_disorder_group
    Cl Cl1 0.11705(11) 0.43257(8) 0.72492(11) 0.1116(6) Uani d . 1 . .
    Cl Cl2 -0.38901(14) 0.04807(9) 0.66545(14) 0.1333(7) Uani d . 1 . .
    O O1 0.3761(2) 0.03250(17) 1.0499(2) 0.0784(9) Uani d . 1 . .
    H H1B 0.3710 0.0047 1.0026 0.118 Uiso calc R 1 . .
    O O2 0.3562(2) 0.13615(16) 0.94718(18) 0.0613(7) Uani d . 1 . .
    O O3 0.3744(2) 0.32764(19) 0.96664(19) 0.0684(8) Uani d . 1 . .
    O O4 0.23091(17) 0.27469(14) 0.94386(16) 0.0485(6) Uani d . 1 . .
    O O5 0.1328(2) 0.2233(2) 0.6314(2) 0.0748(8) Uani d . 1 . .
    O O6 0.1459(2) 0.0990(2) 0.5886(2) 0.0887(10) Uani d . 1 . .
    O O7 -0.1465(2) 0.39839(15) 0.55531(19) 0.0719(9) Uani d . 1 . .
    H H7A -0.1519 0.4404 0.5828 0.108 Uiso calc R 1 . .
    O O8 -0.1401(2) 0.33919(14) 0.69075(19) 0.0596(7) Uani d . 1 . .
    O O9 -0.11021(18) 0.16192(17) 0.77884(18) 0.0592(7) Uani d . 1 . .
    O O10 -0.25765(16) 0.19193(14) 0.66714(15) 0.0453(6) Uani d . 1 . .
    O O11 -0.3413(3) 0.4576(2) 0.8743(2) 0.1134(14) Uani d . 1 . .
    O O12 -0.3404(2) 0.3246(2) 0.8740(2) 0.0832(10) Uani d . 1 . .
    N N1 0.11477(19) 0.16366(16) 0.7989(2) 0.0426(7) Uani d . 1 . .
    N N2 0.1320(2) 0.03336(18) 0.8448(2) 0.0554(8) Uani d . 1 . .
    N N3 0.1364(2) 0.1490(2) 0.6445(2) 0.0592(9) Uani d . 1 . .
    N N4 -0.37734(19) 0.32555(17) 0.6748(2) 0.0438(7) Uani d . 1 . .
    N N5 -0.3757(2) 0.4369(2) 0.5904(2) 0.0597(9) Uani d . 1 . .
    N N6 -0.3466(3) 0.3912(3) 0.8340(2) 0.0684(10) Uani d . 1 . .
    C C1 0.3666(3) 0.3017(3) 1.1689(3) 0.0580(11) Uani d . 1 . .
    H H1A 0.3550 0.3577 1.1582 0.070 Uiso calc R 1 . .
    C C2 0.3935(3) 0.2701(3) 1.2607(3) 0.0673(13) Uani d . 1 . .
    H H2B 0.3988 0.3047 1.3117 0.081 Uiso calc R 1 . .
    C C3 0.4129(3) 0.1871(3) 1.2777(3) 0.0676(12) Uani d . 1 . .
    H H3A 0.4320 0.1663 1.3402 0.081 Uiso calc R 1 . .
    C C4 0.4037(3) 0.1351(3) 1.2018(3) 0.0580(11) Uani d . 1 . .
    H H4A 0.4166 0.0793 1.2133 0.070 Uiso calc R 1 . .
    C C5 0.3755(2) 0.1661(2) 1.1088(2) 0.0464(9) Uani d . 1 . .
    C C6 0.3568(2) 0.2497(2) 1.0920(2) 0.0462(9) Uani d . 1 . .
    C C7 0.3675(3) 0.1105(2) 1.0262(3) 0.0498(9) Uani d . 1 . .
    C C8 0.3245(3) 0.2879(2) 0.9941(3) 0.0475(9) Uani d . 1 . .
    C C9 0.1664(3) 0.3935(2) 0.8436(3) 0.0749(13) Uani d . 1 . .
    H H9A 0.2255 0.4225 0.8812 0.090 Uiso calc R 1 . .
    H H9B 0.1219 0.4027 0.8740 0.090 Uiso calc R 1 . .
    C C10 0.1872(3) 0.3018(2) 0.8441(2) 0.0476(9) Uani d . 1 . .
    H H10A 0.2298 0.2909 0.8110 0.057 Uiso calc R 1 . .
    C C11 0.0955(2) 0.2518(2) 0.7990(3) 0.0491(9) Uani d . 1 . .
    H H11A 0.0560 0.2615 0.8349 0.059 Uiso calc R 1 . .
    H H11B 0.0596 0.2701 0.7328 0.059 Uiso calc R 1 . .
    C C12 0.1003(3) 0.1285(3) 0.9559(3) 0.0616(11) Uani d . 1 . .
    H H12A 0.1046 0.0788 0.9918 0.092 Uiso calc R 1 . .
    H H12B 0.0378 0.1523 0.9380 0.092 Uiso calc R 1 . .
    H H12C 0.1484 0.1666 0.9954 0.092 Uiso calc R 1 . .
    C C13 0.1158(2) 0.1095(2) 0.8677(3) 0.0465(9) Uani d . 1 . .
    C C14 0.1408(3) 0.0381(2) 0.7593(3) 0.0569(10) Uani d . 1 . .
    H H14A 0.1517 -0.0061 0.7259 0.068 Uiso calc R 1 . .
    C C15 0.1311(3) 0.1176(2) 0.7298(3) 0.0477(9) Uani d . 1 . .
    C C17 -0.1188(3) 0.1073(2) 0.5763(3) 0.0552(10) Uani d . 1 . .
    H H17A -0.1214 0.0583 0.6069 0.066 Uiso calc R 1 . .
    C C18 -0.0988(3) 0.1060(3) 0.4947(3) 0.0643(11) Uani d . 1 . .
    H H18A -0.0887 0.0560 0.4703 0.077 Uiso calc R 1 . .
    C C19 -0.0939(3) 0.1783(3) 0.4494(3) 0.0594(11) Uani d . 1 . .
    H H19A -0.0811 0.1773 0.3940 0.071 Uiso calc R 1 . .
    C C20 -0.1079(2) 0.2521(2) 0.4867(2) 0.0477(9) Uani d . 1 . .
    H H20A -0.1032 0.3009 0.4568 0.057 Uiso calc R 1 . .
    C C21 -0.1288(2) 0.2548(2) 0.5676(2) 0.0389(8) Uani d . 1 . .
    C C22 -0.1352(2) 0.1814(2) 0.6130(2) 0.0399(8) Uani d . 1 . .
    C C23 -0.1395(3) 0.3347(2) 0.6110(3) 0.0459(9) Uani d . 1 . .
    C C24 -0.1631(3) 0.1788(2) 0.6968(3) 0.0428(8) Uani d . 1 . .
    C C25 -0.3119(3) 0.1052(3) 0.7666(3) 0.0737(13) Uani d . 1 . .
    H H25A -0.3391 0.1072 0.8147 0.088 Uiso calc R 1 . .
    H H25B -0.2503 0.0777 0.7955 0.088 Uiso calc R 1 . .
    C C26 -0.2968(3) 0.1925(2) 0.7394(3) 0.0491(9) Uani d . 1 . .
    H H26A -0.2528 0.2216 0.7972 0.059 Uiso calc R 1 . .
    C C27 -0.3904(2) 0.2392(2) 0.6947(3) 0.0490(9) Uani d . 1 . .
    H H27A -0.4314 0.2125 0.6345 0.059 Uiso calc R 1 . .
    H H27B -0.4229 0.2368 0.7384 0.059 Uiso calc R 1 . .
    C C28 -0.4060(3) 0.3050(3) 0.5004(3) 0.0655(11) Uani d . 1 . .
    H H28A -0.4093 0.3398 0.4476 0.098 Uiso calc R 1 . .
    H H28B -0.4660 0.2767 0.4832 0.098 Uiso calc R 1 . .
    H H28C -0.3553 0.2656 0.5136 0.098 Uiso calc R 1 . .
    C C29 -0.3866(3) 0.3556(2) 0.5877(3) 0.0494(9) Uani d . 1 . .
    C C30 -0.3610(3) 0.4604(3) 0.6814(3) 0.0618(11) Uani d . 1 . .
    H H30A -0.3517 0.5142 0.7039 0.074 Uiso calc R 1 . .
    C C31 -0.3617(3) 0.3934(2) 0.7348(3) 0.0508(9) Uani d . 1 . .
loop_
    _atom_site_aniso_label
    _atom_site_aniso_U_11
    _atom_site_aniso_U_22
    _atom_site_aniso_U_33
    _atom_site_aniso_U_12
    _atom_site_aniso_U_13
    _atom_site_aniso_U_23
    Cl1 0.1335(12) 0.0557(8) 0.1106(11) 0.0032(8) 0.0131(9) 0.0320(7)
    Cl2 0.1632(15) 0.0625(9) 0.1512(15) -0.0410(9) 0.0400(12) 0.0081(9)
    O1 0.128(3) 0.0514(19) 0.0574(18) -0.0074(17) 0.0396(18) -0.0063(14)
    O2 0.085(2) 0.0620(18) 0.0400(15) 0.0030(15) 0.0285(14) -0.0037(13)
    O3 0.0697(19) 0.086(2) 0.0548(17) -0.0269(16) 0.0310(15) -0.0091(15)
    O4 0.0524(16) 0.0461(14) 0.0426(14) -0.0039(12) 0.0146(12) -0.0052(11)
    O5 0.099(2) 0.060(2) 0.0677(19) -0.0005(17) 0.0358(17) 0.0091(16)
    O6 0.124(3) 0.083(2) 0.078(2) -0.011(2) 0.059(2) -0.0271(19)
    O7 0.126(3) 0.0319(15) 0.0609(17) 0.0040(15) 0.0406(17) 0.0059(13)
    O8 0.093(2) 0.0387(15) 0.0592(17) -0.0026(13) 0.0427(16) -0.0068(13)
    O9 0.0560(16) 0.0704(19) 0.0476(16) 0.0104(14) 0.0173(13) 0.0095(14)
    O10 0.0485(15) 0.0482(14) 0.0430(13) 0.0016(12) 0.0225(12) 0.0073(11)
    O11 0.165(4) 0.093(3) 0.071(2) 0.024(3) 0.037(2) -0.026(2)
    O12 0.098(2) 0.098(3) 0.0586(19) 0.004(2) 0.0372(18) 0.0143(18)
    N1 0.0440(17) 0.0327(16) 0.0447(17) 0.0032(13) 0.0115(13) -0.0036(14)
    N2 0.066(2) 0.0311(17) 0.066(2) -0.0015(15) 0.0234(17) -0.0005(15)
    N3 0.061(2) 0.056(2) 0.056(2) -0.0040(18) 0.0196(17) -0.0071(19)
    N4 0.0451(17) 0.0426(18) 0.0454(17) 0.0005(14) 0.0199(14) 0.0039(14)
    N5 0.067(2) 0.050(2) 0.061(2) 0.0025(17) 0.0253(18) 0.0116(17)
    N6 0.071(2) 0.082(3) 0.049(2) 0.007(2) 0.0225(18) -0.006(2)
    C1 0.053(2) 0.070(3) 0.049(2) 0.003(2) 0.0197(19) -0.023(2)
    C2 0.056(3) 0.103(4) 0.042(2) -0.002(3) 0.0194(19) -0.029(2)
    C3 0.058(3) 0.109(4) 0.037(2) -0.006(3) 0.0205(19) -0.007(2)
    C4 0.062(3) 0.073(3) 0.042(2) -0.013(2) 0.0236(19) -0.003(2)
    C5 0.043(2) 0.060(3) 0.038(2) -0.0115(18) 0.0194(16) -0.0109(18)
    C6 0.042(2) 0.057(2) 0.040(2) -0.0054(18) 0.0172(16) -0.0101(18)
    C7 0.057(2) 0.052(2) 0.043(2) -0.0065(19) 0.0218(18) -0.0092(19)
    C8 0.051(2) 0.047(2) 0.047(2) -0.0061(18) 0.0213(19) -0.0142(18)
    C9 0.098(3) 0.039(2) 0.080(3) 0.005(2) 0.027(3) -0.001(2)
    C10 0.061(2) 0.0322(19) 0.047(2) 0.0016(17) 0.0196(19) -0.0002(16)
    C11 0.047(2) 0.034(2) 0.058(2) 0.0078(16) 0.0130(18) -0.0016(17)
    C12 0.068(3) 0.061(3) 0.059(3) 0.001(2) 0.029(2) 0.001(2)
    C13 0.046(2) 0.040(2) 0.052(2) -0.0008(17) 0.0182(18) -0.0039(18)
    C14 0.066(3) 0.040(2) 0.063(3) -0.0031(19) 0.025(2) -0.0110(19)
    C15 0.053(2) 0.036(2) 0.052(2) -0.0026(17) 0.0184(18) -0.0069(18)
    C17 0.071(3) 0.035(2) 0.063(3) 0.0029(19) 0.031(2) -0.0004(18)
    C18 0.077(3) 0.047(2) 0.072(3) 0.003(2) 0.033(2) -0.019(2)
    C19 0.064(3) 0.069(3) 0.055(2) -0.001(2) 0.033(2) -0.010(2)
    C20 0.054(2) 0.048(2) 0.045(2) -0.0027(18) 0.0246(18) 0.0026(17)
    C21 0.0421(19) 0.0359(19) 0.0389(19) 0.0000(16) 0.0165(16) 0.0000(15)
    C22 0.041(2) 0.0353(19) 0.044(2) -0.0007(16) 0.0175(16) -0.0013(15)
    C23 0.052(2) 0.034(2) 0.051(2) -0.0003(16) 0.0193(18) -0.0002(17)
    C24 0.048(2) 0.0344(19) 0.047(2) -0.0010(17) 0.0209(18) 0.0019(16)
    C25 0.091(3) 0.064(3) 0.079(3) 0.007(3) 0.048(3) 0.028(2)
    C26 0.056(2) 0.050(2) 0.050(2) -0.0022(18) 0.0307(19) 0.0088(18)
    C27 0.049(2) 0.047(2) 0.057(2) -0.0090(18) 0.0280(19) 0.0007(18)
    C28 0.074(3) 0.073(3) 0.047(2) 0.008(2) 0.022(2) -0.002(2)
    C29 0.046(2) 0.059(3) 0.042(2) 0.0018(19) 0.0163(17) 0.0036(18)
    C30 0.070(3) 0.045(2) 0.071(3) 0.001(2) 0.028(2) 0.000(2)
    C31 0.054(2) 0.055(2) 0.044(2) 0.0006(19) 0.0203(18) -0.0033(19)
_geom_special_details
;
 All esds (except the esd in the dihedral angle between two l.s. planes)
 are estimated using the full covariance matrix.  The cell esds are taken
 into account individually in the estimation of esds in distances, angles
 and torsion angles; correlations between esds in cell parameters are only
 used when they are defined by crystal symmetry.  An approximate
(isotropic)
 treatment of cell esds is used for estimating esds involving l.s. planes.
;
loop_
    _geom_bond_atom_site_label_1
    _geom_bond_atom_site_label_2
    _geom_bond_site_symmetry_2
    _geom_bond_distance
    _geom_bond_publ_flag
    Cl1 C9 . 1.755(4) ?
    Cl2 C25 . 1.765(5) ?
    O1 C7 . 1.311(4) ?
    O1 H1B . 0.8200 ?
    O2 C7 . 1.207(4) ?
    O3 C8 . 1.191(4) ?
    O4 C8 . 1.333(4) ?
    O4 C10 . 1.446(4) ?
    O5 N3 . 1.222(4) ?
    O6 N3 . 1.221(4) ?
    O7 C23 . 1.310(4) ?
    O7 H7A . 0.8200 ?
    O8 C23 . 1.207(4) ?
    O9 C24 . 1.203(4) ?
    O10 C24 . 1.340(4) ?
    O10 C26 . 1.436(4) ?
    O11 N6 . 1.226(5) ?
    O12 N6 . 1.225(4) ?
    N1 C13 . 1.356(4) ?
    N1 C15 . 1.383(4) ?
    N1 C11 . 1.465(4) ?
    N2 C13 . 1.336(4) ?
    N2 C14 . 1.351(5) ?
    N4 C29 . 1.353(4) ?
    N4 C31 . 1.385(4) ?
    N4 C27 . 1.468(4) ?
    N5 C29 . 1.331(5) ?
    N5 C30 . 1.351(5) ?
    C1 C2 . 1.373(6) ?
    C1 C6 . 1.394(5) ?
    C1 H1A . 0.9300 ?
    C2 C3 . 1.384(6) ?
    C2 H2B . 0.9300 ?
    C3 C4 . 1.384(5) ?
    C3 H3A . 0.9300 ?
    C4 C5 . 1.383(5) ?
    C4 H4A . 0.9300 ?
    C5 C6 . 1.392(5) ?
    C5 C7 . 1.503(5) ?
    C6 C8 . 1.489(5) ?
    C9 C10 . 1.524(5) ?
    C9 H9A . 0.9700 ?
    C9 H9B . 0.9700 ?
    C10 C11 . 1.517(5) ?
    C10 H10A . 0.9800 ?
    C11 H11A . 0.9700 ?
    C11 H11B . 0.9700 ?
    C12 C13 . 1.474(5) ?
    C12 H12A . 0.9600 ?
    C12 H12B . 0.9600 ?
    C12 H12C . 0.9600 ?
    C14 C15 . 1.357(5) ?
    C14 H14A . 0.9300 ?
    C15 N3 . 1.416(5) ?
    C17 C18 . 1.381(5) ?
    C17 C22 . 1.390(5) ?
    C17 H17A . 0.9300 ?
    C18 C19 . 1.378(6) ?
    C18 H18A . 0.9300 ?
    C19 C20 . 1.379(5) ?
    C19 H19A . 0.9300 ?
    C20 C21 . 1.379(5) ?
    C20 H20A . 0.9300 ?
    C21 C22 . 1.398(4) ?
    C21 C23 . 1.494(5) ?
    C22 C24 . 1.486(5) ?
    C25 C26 . 1.522(5) ?
    C25 H25A . 0.9700 ?
    C25 H25B . 0.9700 ?
    C26 C27 . 1.511(5) ?
    C26 H26A . 0.9800 ?
    C27 H27A . 0.9700 ?
    C27 H27B . 0.9700 ?
    C28 C29 . 1.478(5) ?
    C28 H28A . 0.9600 ?
    C28 H28B . 0.9600 ?
    C28 H28C . 0.9600 ?
    C30 C31 . 1.357(5) ?
    C30 H30A . 0.9300 ?
    C31 N6 . 1.419(5) ?
loop_
    _geom_angle_atom_site_label_1
    _geom_angle_atom_site_label_2
    _geom_angle_atom_site_label_3
    _geom_angle_site_symmetry_1
    _geom_angle_site_symmetry_3
    _geom_angle
    _geom_angle_publ_flag
    C7 O1 H1B . . 109.5 ?
    C8 O4 C10 . . 118.6(3) ?
    C23 O7 H7A . . 109.5 ?
    C24 O10 C26 . . 117.8(3) ?
    C13 N1 C15 . . 105.9(3) ?
    C13 N1 C11 . . 125.1(3) ?
    C15 N1 C11 . . 128.9(3) ?
    C13 N2 C14 . . 107.0(3) ?
    O6 N3 O5 . . 123.8(4) ?
    O6 N3 C15 . . 116.9(3) ?
    O5 N3 C15 . . 119.2(3) ?
    C29 N4 C31 . . 105.5(3) ?
    C29 N4 C27 . . 125.1(3) ?
    C31 N4 C27 . . 129.1(3) ?
    C29 N5 C30 . . 106.3(3) ?
    O12 N6 O11 . . 124.0(4) ?
    O12 N6 C31 . . 119.2(4) ?
    O11 N6 C31 . . 116.8(4) ?
    C2 C1 C6 . . 119.9(4) ?
    C2 C1 H1A . . 120.1 ?
    C6 C1 H1A . . 120.1 ?
    C1 C2 C3 . . 120.4(4) ?
    C1 C2 H2B . . 119.8 ?
    C3 C2 H2B . . 119.8 ?
    C4 C3 C2 . . 120.0(4) ?
    C4 C3 H3A . . 120.0 ?
    C2 C3 H3A . . 120.0 ?
    C5 C4 C3 . . 120.0(4) ?
    C5 C4 H4A . . 120.0 ?
    C3 C4 H4A . . 120.0 ?
    C4 C5 C6 . . 119.8(3) ?
    C4 C5 C7 . . 120.5(4) ?
    C6 C5 C7 . . 119.7(3) ?
    C5 C6 C1 . . 119.8(3) ?
    C5 C6 C8 . . 123.3(3) ?
    C1 C6 C8 . . 116.9(4) ?
    O2 C7 O1 . . 124.2(3) ?
    O2 C7 C5 . . 122.8(4) ?
    O1 C7 C5 . . 113.0(3) ?
    O3 C8 O4 . . 125.1(4) ?
    O3 C8 C6 . . 124.7(3) ?
    O4 C8 C6 . . 110.1(3) ?
    C10 C9 Cl1 . . 111.2(3) ?
    C10 C9 H9A . . 109.4 ?
    Cl1 C9 H9A . . 109.4 ?
    C10 C9 H9B . . 109.4 ?
    Cl1 C9 H9B . . 109.4 ?
    H9A C9 H9B . . 108.0 ?
    O4 C10 C11 . . 104.8(3) ?
    O4 C10 C9 . . 108.1(3) ?
    C11 C10 C9 . . 111.8(3) ?
    O4 C10 H10A . . 110.7 ?
    C11 C10 H10A . . 110.7 ?
    C9 C10 H10A . . 110.7 ?
    N1 C11 C10 . . 112.1(3) ?
    N1 C11 H11A . . 109.2 ?
    C10 C11 H11A . . 109.2 ?
    N1 C11 H11B . . 109.2 ?
    C10 C11 H11B . . 109.2 ?
    H11A C11 H11B . . 107.9 ?
    C13 C12 H12A . . 109.5 ?
    C13 C12 H12B . . 109.5 ?
    H12A C12 H12B . . 109.5 ?
    C13 C12 H12C . . 109.5 ?
    H12A C12 H12C . . 109.5 ?
    H12B C12 H12C . . 109.5 ?
    N2 C13 N1 . . 110.6(3) ?
    N2 C13 C12 . . 122.7(3) ?
    N1 C13 C12 . . 126.7(3) ?
    N2 C14 C15 . . 109.1(3) ?
    N2 C14 H14A . . 125.5 ?
    C15 C14 H14A . . 125.5 ?
    C14 C15 N1 . . 107.4(3) ?
    C14 C15 N3 . . 127.0(3) ?
    N1 C15 N3 . . 125.6(3) ?
    C18 C17 C22 . . 120.5(4) ?
    C18 C17 H17A . . 119.8 ?
    C22 C17 H17A . . 119.8 ?
    C19 C18 C17 . . 120.3(4) ?
    C19 C18 H18A . . 119.9 ?
    C17 C18 H18A . . 119.9 ?
    C18 C19 C20 . . 119.5(3) ?
    C18 C19 H19A . . 120.2 ?
    C20 C19 H19A . . 120.2 ?
    C19 C20 C21 . . 121.1(3) ?
    C19 C20 H20A . . 119.4 ?
    C21 C20 H20A . . 119.4 ?
    C20 C21 C22 . . 119.5(3) ?
    C20 C21 C23 . . 121.3(3) ?
    C22 C21 C23 . . 119.2(3) ?
    C17 C22 C21 . . 119.1(3) ?
    C17 C22 C24 . . 118.1(3) ?
    C21 C22 C24 . . 122.7(3) ?
    O8 C23 O7 . . 123.9(3) ?
    O8 C23 C21 . . 122.3(3) ?
    O7 C23 C21 . . 113.8(3) ?
    O9 C24 O10 . . 124.1(3) ?
    O9 C24 C22 . . 125.3(3) ?
    O10 C24 C22 . . 110.4(3) ?
    C26 C25 Cl2 . . 112.3(3) ?
    C26 C25 H25A . . 109.1 ?
    Cl2 C25 H25A . . 109.1 ?
    C26 C25 H25B . . 109.1 ?
    Cl2 C25 H25B . . 109.1 ?
    H25A C25 H25B . . 107.9 ?
    O10 C26 C27 . . 105.7(3) ?
    O10 C26 C25 . . 110.6(3) ?
    C27 C26 C25 . . 111.7(3) ?
    O10 C26 H26A . . 109.6 ?
    C27 C26 H26A . . 109.6 ?
    C25 C26 H26A . . 109.6 ?
    N4 C27 C26 . . 113.0(3) ?
    N4 C27 H27A . . 109.0 ?
    C26 C27 H27A . . 109.0 ?
    N4 C27 H27B . . 109.0 ?
    C26 C27 H27B . . 109.0 ?
    H27A C27 H27B . . 107.8 ?
    C29 C28 H28A . . 109.5 ?
    C29 C28 H28B . . 109.5 ?
    H28A C28 H28B . . 109.5 ?
    C29 C28 H28C . . 109.5 ?
    H28A C28 H28C . . 109.5 ?
    H28B C28 H28C . . 109.5 ?
    N5 C29 N4 . . 111.5(3) ?
    N5 C29 C28 . . 124.0(4) ?
    N4 C29 C28 . . 124.5(4) ?
    N5 C30 C31 . . 109.7(4) ?
    N5 C30 H30A . . 125.2 ?
    C31 C30 H30A . . 125.2 ?
    C30 C31 N4 . . 107.1(3) ?
    C30 C31 N6 . . 127.4(4) ?
    N4 C31 N6 . . 125.5(4) ?
loop_
    _geom_torsion_atom_site_label_1
    _geom_torsion_atom_site_label_2
    _geom_torsion_atom_site_label_3
    _geom_torsion_atom_site_label_4
    _geom_torsion_site_symmetry_1
    _geom_torsion_site_symmetry_2
    _geom_torsion_site_symmetry_3
    _geom_torsion_site_symmetry_4
    _geom_torsion
    _geom_torsion_publ_flag
    C10 O4 C8 O3 . . . . 7.7(5) ?
    C10 O4 C8 C6 . . . . -175.5(3) ?
    C8 O4 C10 C11 . . . . 159.8(3) ?
    C8 O4 C10 C9 . . . . -80.9(4) ?
    C26 O10 C24 O9 . . . . 5.3(5) ?
    C26 O10 C24 C22 . . . . -179.2(3) ?
    C24 O10 C26 C27 . . . . 158.9(3) ?
    C24 O10 C26 C25 . . . . -80.0(4) ?
    C13 N1 C11 C10 . . . . 94.9(4) ?
    C15 N1 C11 C10 . . . . -88.2(4) ?
    C15 N1 C13 N2 . . . . 0.1(4) ?
    C11 N1 C13 N2 . . . . 177.6(3) ?
    C15 N1 C13 C12 . . . . -179.0(3) ?
    C11 N1 C13 C12 . . . . -1.5(6) ?
    C13 N1 C15 C14 . . . . 0.3(4) ?
    C11 N1 C15 C14 . . . . -177.1(3) ?
    C13 N1 C15 N3 . . . . -179.7(3) ?
    C11 N1 C15 N3 . . . . 3.0(6) ?
    C14 N2 C13 N1 . . . . -0.5(4) ?
    C14 N2 C13 C12 . . . . 178.7(3) ?
    C13 N2 C14 C15 . . . . 0.7(4) ?
    C29 N4 C27 C26 . . . . 97.5(4) ?
    C31 N4 C27 C26 . . . . -88.5(4) ?
    C31 N4 C29 N5 . . . . 1.3(4) ?
    C27 N4 C29 N5 . . . . 176.5(3) ?
    C31 N4 C29 C28 . . . . -178.8(3) ?
    C27 N4 C29 C28 . . . . -3.6(5) ?
    C29 N4 C31 C30 . . . . -0.9(4) ?
    C27 N4 C31 C30 . . . . -175.8(3) ?
    C29 N4 C31 N6 . . . . -179.1(3) ?
    C27 N4 C31 N6 . . . . 5.9(6) ?
    C30 N5 C29 N4 . . . . -1.3(4) ?
    C30 N5 C29 C28 . . . . 178.9(4) ?
    C29 N5 C30 C31 . . . . 0.7(4) ?
    C6 C1 C2 C3 . . . . 1.3(6) ?
    C2 C1 C6 C5 . . . . -0.8(5) ?
    C2 C1 C6 C8 . . . . 178.2(3) ?
    C1 C2 C3 C4 . . . . -1.0(6) ?
    C2 C3 C4 C5 . . . . 0.2(6) ?
    C3 C4 C5 C6 . . . . 0.3(5) ?
    C3 C4 C5 C7 . . . . 178.6(3) ?
    C4 C5 C6 C1 . . . . 0.0(5) ?
    C7 C5 C6 C1 . . . . -178.3(3) ?
    C4 C5 C6 C8 . . . . -178.9(3) ?
    C7 C5 C6 C8 . . . . 2.8(5) ?
    C4 C5 C7 O2 . . . . -169.5(4) ?
    C6 C5 C7 O2 . . . . 8.8(5) ?
    C4 C5 C7 O1 . . . . 9.1(5) ?
    C6 C5 C7 O1 . . . . -172.6(3) ?
    C5 C6 C8 O3 . . . . -104.2(5) ?
    C1 C6 C8 O3 . . . . 76.8(5) ?
    C5 C6 C8 O4 . . . . 78.9(4) ?
    C1 C6 C8 O4 . . . . -100.0(4) ?
    Cl1 C9 C10 O4 . . . . 177.8(3) ?
    Cl1 C9 C10 C11 . . . . -67.4(4) ?
    O4 C10 C11 N1 . . . . -63.4(4) ?
    C9 C10 C11 N1 . . . . 179.8(3) ?
    N2 C14 C15 N1 . . . . -0.6(4) ?
    N2 C14 C15 N3 . . . . 179.4(3) ?
    C14 C15 N3 O6 . . . . 4.0(6) ?
    N1 C15 N3 O6 . . . . -176.0(3) ?
    C14 C15 N3 O5 . . . . -174.9(4) ?
    N1 C15 N3 O5 . . . . 5.1(6) ?
    C22 C17 C18 C19 . . . . 0.7(6) ?
    C18 C17 C22 C21 . . . . -1.6(5) ?
    C18 C17 C22 C24 . . . . 175.8(3) ?
    C17 C18 C19 C20 . . . . 0.8(6) ?
    C18 C19 C20 C21 . . . . -1.3(6) ?
    C19 C20 C21 C22 . . . . 0.4(5) ?
    C19 C20 C21 C23 . . . . 177.1(3) ?
    C20 C21 C22 C17 . . . . 1.0(5) ?
    C23 C21 C22 C17 . . . . -175.7(3) ?
    C20 C21 C22 C24 . . . . -176.3(3) ?
    C23 C21 C22 C24 . . . . 7.0(5) ?
    C20 C21 C23 O8 . . . . -166.0(3) ?
    C22 C21 C23 O8 . . . . 10.7(5) ?
    C20 C21 C23 O7 . . . . 12.9(5) ?
    C22 C21 C23 O7 . . . . -170.4(3) ?
    C17 C22 C24 O9 . . . . 72.7(5) ?
    C21 C22 C24 O9 . . . . -110.0(4) ?
    C17 C22 C24 O10 . . . . -102.8(4) ?
    C21 C22 C24 O10 . . . . 74.6(4) ?
    Cl2 C25 C26 O10 . . . . -58.1(4) ?
    Cl2 C25 C26 C27 . . . . 59.4(4) ?
    O10 C26 C27 N4 . . . . -64.1(4) ?
    C25 C26 C27 N4 . . . . 175.5(3) ?
    N5 C30 C31 N4 . . . . 0.1(4) ?
    N5 C30 C31 N6 . . . . 178.3(3) ?
    C30 C31 N6 O12 . . . . -172.9(4) ?
    N4 C31 N6 O12 . . . . 5.0(6) ?
    C30 C31 N6 O11 . . . . 7.5(6) ?
    N4 C31 N6 O11 . . . . -174.5(4) ?
loop_
    _geom_hbond_atom_site_label_D
    _geom_hbond_atom_site_label_H
    _geom_hbond_atom_site_label_A
    _geom_hbond_site_symmetry_A
    _geom_hbond_distance_DH
    _geom_hbond_distance_HA
    _geom_hbond_distance_DA
    _geom_hbond_angle_DHA
    _geom_hbond_publ_flag
    O1 H1B N5 2_546 0.82 1.81 2.623(3) 172.00 yes
    O7 H7A N2 2_556 0.82 1.82 2.621(3) 166.00 yes
data_global
_journal_date_recd_electronic     2007-12-19
_journal_date_accepted     2008-01-12
_journal_name_full     'Acta Crystallographica, Section E'
_journal_year     2008
_journal_volume     64
_journal_issue      2
_journal_page_first     o472
_journal_page_last     o472
_journal_paper_category     QO
_journal_coeditor_code     HK2413
_publ_contact_author_name     'Wang, Jin-Tang'
_publ_contact_author_address
;
Department of Applied Chemistry
College of Science
Nanjing University of Technology
Nanjing 210009
People's Republic of China
;
_publ_contact_author_email     wjt@njut.edu.cn
_publ_section_title
;\
2-[1-Chloro-3-(2-methyl-5-nitro-1<i>H</i>-imidazol-1-yl)propan-2-yloxycarbonyl]\
benzoic acid
;
loop_
    _publ_author_name
    _publ_author_address
    'Xiao Tao'
;
Department of Applied Chemistry
College of Science
Nanjing University of Technology
Nanjing 210009
People's Republic of China
;
    'Lin Yuan'
;
Department of Applied Chemistry
College of Science
Nanjing University of Technology
Nanjing 210009
People's Republic of China
;
    'Zhang, Xiao-Qing'
;
Nanjing Huawei Medicinal Science Development Co. Ltd
Nanjing 210036
People's Republic of China
;
    'Wang, Jin-Tang'
;
Department of Applied Chemistry
College of Science
Nanjing University of Technology
Nanjing 210009
People's Republic of China
;
