# Supplementary material for: 2-[1-Chloro-3-(2-methyl-5-nitro-1H-imidazol-1-yl)propan-2-yloxycarbonyl]benzoic acid
Source: Acta Crystallogr Sect E Struct Rep Online. 2008 Jan 18;64(Pt 2):o472. doi: 10.1107/S1600536808001268 (PMC2960386; doi:10.1107/S1600536808001268)
Supplement: Supplementary file 2 [file e-64-0o472-Isup2.hkl]

# 
# h,k,l, Fc-squared, Fo-squared, sigma(Fo-squared) and status flag 
# 
data_I
_shelx_title ' X in P2(1)/c' 
_shelx_refln_list_code          4 
_shelx_F_calc_maximum      220.03 
_exptl_crystal_F_000      1520.00 
_reflns_d_resolution_high  0.8114 
 
loop_ 
 _symmetry_equiv_pos_as_xyz 
 'x, y, z' 
 '-x, y+1/2, -z+1/2' 
 '-x, -y, -z' 
 'x, -y-1/2, z-1/2' 
 
_cell_length_a    15.2140 
_cell_length_b    16.2710 
_cell_length_c    15.0690 
_cell_angle_alpha  90.000 
_cell_angle_beta  113.860 
_cell_angle_gamma  90.000 
 
_shelx_F_squared_multiplier     1.000 
 
loop_ 
 _refln_index_h 
 _refln_index_k 
 _refln_index_l 
 _refln_F_squared_calc 
 _refln_F_squared_meas 
 _refln_F_squared_sigma 
 _refln_observed_status 
   1   0   0      328.16      279.83      5.45 o 
   3   0   0       36.74       25.68      7.74 o 
   5   0   0     1241.98     1123.03     24.80 o 
   6   0   0        6.36      -10.73     10.73 o 
   7   0   0      177.42      147.22     17.94 o 
   8   0   0    48413.12    42226.98    772.14 o 
   9   0   0      392.44      382.02     26.21 o 
  10   0   0       21.56       11.08     16.89 o 
  11   0   0       56.14       43.09     20.05 o 
  12   0   0     1682.98     1557.82     50.30 o 
  13   0   0        3.87       -2.81     23.57 o 
  14   0   0       25.89       21.81     23.22 o 
  15   0   0       14.89       17.24     25.15 o 
  16   0   0      124.55      116.79     30.43 o 
  17   0   0        2.08      -29.37     29.37 o 
   1   1   0        1.90        0.18      2.81 o 
   2   1   0      286.88      215.99      7.56 o 
   3   1   0      371.34      336.12     11.43 o 
   4   1   0     1631.16     1488.87     25.86 o 
   5   1   0      112.18      111.16     13.19 o 
   6   1   0     3016.07     3131.47     44.32 o 
   7   1   0        1.12        4.05     11.43 o 
   8   1   0      694.54      818.40     30.96 o 
   9   1   0        8.84       13.54     16.53 o 
  10   1   0       60.37       36.58     17.24 o 
  11   1   0        9.17       -7.74     18.12 o 
  12   1   0       16.37       40.81     22.34 o 
  13   1   0       25.80      -13.89     24.45 o 
  14   1   0        1.45       61.03     22.51 o 
  15   1   0        3.58       -6.68     24.45 o 
  16   1   0       59.80       70.00     28.32 o 
  17   1   0        2.89       -1.93     26.73 o 
   0   2   0    45294.31    41488.08    357.05 o 
   1   2   0      233.49      273.85      8.27 o 
   2   2   0     1395.23     1332.16     19.35 o 
   3   2   0      352.64      302.35     11.96 o 
   4   2   0      275.66      364.96     14.77 o 
   5   2   0       18.78       29.37     10.73 o 
   6   2   0     2582.47     2400.66     40.10 o 
   7   2   0        3.69       -2.11     12.66 o 
   8   2   0      285.04      294.61     21.28 o 
   9   2   0       38.23       43.44     17.06 o 
  10   2   0      144.55      132.27     19.52 o 
  11   2   0       18.50       54.70     18.47 o 
  12   2   0        7.38       15.48     20.23 o 
  13   2   0        4.47       14.25     22.69 o 
  14   2   0       88.69       55.40     26.56 o 
  15   2   0        1.95       -5.10     24.27 o 
  16   2   0        0.39        1.93     25.68 o 
  17   2   0        0.00      -12.14     24.62 o 
   1   3   0      847.88      937.82     17.24 o 
   2   3   0    40840.39    37166.39    462.05 o 
   3   3   0      991.57      855.68     19.88 o 
   4   3   0     1320.13     1330.40     26.73 o 
   5   3   0        0.09        4.40      9.85 o 
   6   3   0    10779.92    10158.63     82.67 o 
   7   3   0      666.07      606.98     24.62 o 
   8   3   0     1022.57     1028.23     33.07 o 
   9   3   0       99.26      134.90     17.76 o 
  10   3   0      294.26      250.11     22.51 o 
  11   3   0      114.24      101.66     22.69 o 
  12   3   0        0.01      -12.84     18.64 o 
  13   3   0       16.34       17.59     22.16 o 
  14   3   0      134.29      122.42     29.37 o 
  15   3   0       27.10       51.36     23.22 o 
  16   3   0       12.87       27.09     24.45 o 
   0   4   0    15026.59    16335.20    319.23 o 
   1   4   0     4793.43     4671.87     42.39 o 
   2   4   0        0.35        2.11      7.21 o 
   3   4   0     2178.83     2040.10     31.66 o 
   4   4   0    12623.16    12758.92     83.19 o 
   5   4   0     2109.99     2083.01     37.29 o 
   6   4   0     1467.96     1558.17     36.06 o 
   7   4   0      612.69      621.58     25.33 o 
   8   4   0      524.75      514.99     25.15 o 
   9   4   0       41.51       30.96     16.53 o 
  10   4   0       33.10       16.71     19.17 o 
  11   4   0       37.64       29.72     20.75 o 
  12   4   0       74.88       31.48     23.39 o 
  13   4   0       43.55       13.54     26.73 o 
  14   4   0        3.21       47.84     22.87 o 
  15   4   0        6.83       25.33     25.15 o 
  16   4   0       10.65       11.96     25.68 o 
   1   5   0     1392.44     1569.96     28.49 o 
   2   5   0    28026.44    27069.86    484.74 o 
   3   5   0      833.85      892.97     24.10 o 
   4   5   0      130.22      150.38     13.37 o 
   5   5   0       11.85       -2.46     10.90 o 
   6   5   0     4160.99     3909.41     56.99 o 
   7   5   0       44.75       86.36     13.89 o 
   8   5   0       30.75       35.70     14.77 o 
   9   5   0       45.42       54.35     17.24 o 
  10   5   0      269.58      269.46     24.62 o 
  11   5   0      149.96      133.67     22.16 o 
  12   5   0       66.89       59.45     22.51 o 
  13   5   0        6.41       -5.98     22.69 o 
  14   5   0       14.60       27.09     27.09 o 
  15   5   0       38.48       31.48     26.73 o 
  16   5   0       11.84       32.36     24.62 o 
   0   6   0        0.42       22.69      8.97 o 
   1   6   0     1909.41     2189.60     36.41 o 
   2   6   0       85.28       88.82     12.49 o 
   3   6   0      791.30      803.27     24.45 o 
   4   6   0       44.36       38.34     10.73 o 
   5   6   0      655.86      537.68     23.92 o 
   6   6   0      224.15      204.73     18.82 o 
   7   6   0       60.05       41.33     16.53 o 
   8   6   0       43.47       43.97     16.53 o 
   9   6   0      646.35      609.80     31.66 o 
  10   6   0       62.27       79.15     20.40 o 
  11   6   0        6.88        8.09     20.75 o 
  12   6   0       19.40       63.32     21.63 o 
  13   6   0       33.51       20.93     26.21 o 
  14   6   0        7.18       -3.34     24.62 o 
  15   6   0        5.13      -12.66     27.26 o 
  16   6   0       18.92       26.91     29.20 o 
   1   7   0     4886.83     5570.65     61.74 o 
   2   7   0       41.13       20.93     10.38 o 
   3   7   0       63.69       69.65     12.31 o 
   4   7   0       69.38      106.23     13.02 o 
   5   7   0       55.27       61.21     14.25 o 
   6   7   0       75.14       84.25     16.36 o 
   7   7   0      125.13      111.34     17.94 o 
   8   7   0        7.33       35.00     17.41 o 
   9   7   0       72.59       88.47     20.58 o 
  10   7   0      147.58      164.63     25.50 o 
  11   7   0      151.76      170.61     24.27 o 
  12   7   0        0.90       22.87     21.28 o 
  13   7   0       27.03       20.05     24.45 o 
  14   7   0       50.57       97.97     25.15 o 
  15   7   0       38.22       72.64     27.26 o 
  16   7   0        0.52      -16.18     28.67 o 
   0   8   0     3428.69     3212.20     50.83 o 
   1   8   0     1123.47     1350.80     35.35 o 
   2   8   0      305.11      373.23     20.05 o 
   3   8   0       93.86      135.08     14.42 o 
   4   8   0       55.98       47.67     13.54 o 
   5   8   0      678.74      655.35     27.97 o 
   6   8   0      114.57       95.86     19.00 o 
   7   8   0      179.19      165.16     20.40 o 
   8   8   0        7.09      -16.01     16.01 o 
   9   8   0      542.58      520.80     31.31 o 
  10   8   0        4.08       25.50     18.12 o 
  11   8   0        0.39       -5.45     19.17 o 
  12   8   0        0.10      -11.96     20.93 o 
  13   8   0       34.61       60.68     23.22 o 
  14   8   0        0.45       28.14     22.87 o 
  15   8   0        0.37       22.34     24.27 o 
   1   9   0     1303.65     1560.98     38.69 o 
   2   9   0        8.84       -0.70     11.08 o 
   3   9   0        5.81        2.64     13.89 o 
   4   9   0      296.33      316.59     23.04 o 
   5   9   0        2.27       10.03     14.95 o 
   6   9   0      250.24      233.93     22.87 o 
   7   9   0       85.01      117.67     20.05 o 
   8   9   0       11.84       18.29     19.17 o 
   9   9   0      129.84      146.86     22.34 o 
  10   9   0        0.12       11.43     21.81 o 
  11   9   0      148.23      132.27     28.32 o 
  12   9   0        0.28        4.92     24.62 o 
  13   9   0        0.30       37.82     24.45 o 
  14   9   0        2.77       -1.76     24.10 o 
  15   9   0       70.40      105.18     32.36 o 
   0  10   0     1470.35     1489.22     40.45 o 
   1  10   0      117.94      166.56     19.00 o 
   2  10   0     1412.76     1501.54     41.86 o 
   3  10   0      155.02      181.69     23.22 o 
   4  10   0     4633.01     4681.55     74.40 o 
   5  10   0       59.30       94.45     20.23 o 
   6  10   0      404.22      407.00     30.78 o 
   7  10   0       87.58       61.21     22.34 o 
   8  10   0     1550.68     1519.12     50.48 o 
   9  10   0        4.71       11.26     21.46 o 
  10  10   0       39.19       22.51     25.33 o 
  11  10   0       11.20       35.70     23.04 o 
  12  10   0      188.19      214.93     35.35 o 
  13  10   0        8.38       -1.76     26.91 o 
  14  10   0        0.00       56.81     22.69 o 
   1  11   0      249.28      272.62     22.87 o 
   2  11   0       75.40       46.26     20.58 o 
   3  11   0      318.46      334.71     26.56 o 
   4  11   0     1364.71     1279.04     44.67 o 
   5  11   0      510.10      544.72     32.71 o 
   6  11   0       21.00       47.84     20.75 o 
   7  11   0        0.96       42.39     20.40 o 
   8  11   0      434.11      452.38     35.35 o 
   9  11   0       22.72       38.87     22.34 o 
  10  11   0       28.33       75.10     24.45 o 
  11  11   0       24.53       27.44     25.68 o 
  12  11   0      162.68      178.17     31.31 o 
  13  11   0        7.13      -29.37     29.37 o 
  14  11   0       11.85        8.44     28.32 o 
   0  12   0        1.33       -5.10     15.65 o 
   1  12   0     1682.96     1572.42     47.49 o 
   2  12   0      207.34      254.68     25.68 o 
   3  12   0     1069.38     1003.96     39.93 o 
   4  12   0      229.11      236.21     26.73 o 
   5  12   0      595.85      569.34     35.70 o 
   6  12   0       55.18       56.11     24.62 o 
   7  12   0      113.16       80.38     25.15 o 
   8  12   0      105.37       92.16     26.38 o 
   9  12   0       38.89       20.75     26.38 o 
  10  12   0       12.89      -27.09     27.09 o 
  11  12   0        7.11       30.78     26.91 o 
  12  12   0       17.92        9.67     26.38 o 
  13  12   0        0.09       58.04     27.61 o 
   1  13   0     1315.25     1258.81     45.55 o 
   2  13   0     2228.71     2069.47     59.10 o 
   3  13   0       67.34       94.63     22.51 o 
   4  13   0      107.33       59.27     27.97 o 
   5  13   0      617.94      627.38     39.22 o 
   6  13   0      931.62     1035.09     46.79 o 
   7  13   0        3.41        1.58     24.62 o 
   8  13   0       42.74       26.03     29.20 o 
   9  13   0       55.56       42.74     29.02 o 
  10  13   0      256.30      327.15     35.53 o 
  11  13   0        2.90        1.93     28.32 o 
  12  13   0       10.45       16.36     28.85 o 
  13  13   0        0.04        2.11     28.85 o 
   0  14   0     5203.40     4638.28     86.71 o 
   1  14   0       72.79       50.83     28.85 o 
   2  14   0       59.74       51.53     26.73 o 
   3  14   0        5.98       24.80     24.98 o 
   4  14   0     3060.21     2713.04     71.41 o 
   5  14   0       87.69      127.17     28.14 o 
   6  14   0      157.28      165.68     29.72 o 
   7  14   0        2.60       51.89     26.03 o 
   8  14   0      626.68      570.05     43.09 o 
   9  14   0        3.79        5.45     26.73 o 
  10  14   0       40.23       13.54     29.55 o 
  11  14   0       55.82       75.28     28.67 o 
  12  14   0       67.85       94.98     32.71 o 
   1  15   0      934.82      932.37     46.61 o 
   2  15   0      115.44      115.38     28.14 o 
   3  15   0       86.76       99.73     27.79 o 
   4  15   0        3.32      -10.03     25.86 o 
   5  15   0       84.93       67.01     30.96 o 
   6  15   0        1.36      -26.21     26.21 o 
   7  15   0       78.38      118.55     29.55 o 
   8  15   0       12.33       31.84     26.56 o 
   9  15   0       15.12       23.39     28.32 o 
  10  15   0        4.85       10.20     30.78 o 
  11  15   0        3.62       40.98     28.49 o 
   0  16   0       22.80      -13.37     24.62 o 
   1  16   0        8.80      -24.98     24.98 o 
   2  16   0       48.36       79.50     27.44 o 
   3  16   0       22.74       13.72     27.44 o 
   4  16   0        0.29       22.87     25.15 o 
   5  16   0        2.48      -16.01     24.10 o 
   6  16   0      281.03      335.41     36.76 o 
   7  16   0        1.34      -15.65     24.45 o 
   8  16   0        5.45       -1.76     27.26 o 
   9  16   0        5.78        4.22     31.66 o 
  10  16   0       89.02      165.51     32.36 o 
   1  17   0       44.85       81.61     27.61 o 
   2  17   0       14.01       34.83     26.91 o 
   3  17   0      295.54      254.33     33.59 o 
   4  17   0       25.31       53.12     29.90 o 
   5  17   0      123.79      128.40     35.70 o 
   6  17   0       38.90       52.06     31.84 o 
   7  17   0        0.19        2.11     29.55 o 
   8  17   0       54.30       96.03     30.78 o 
   9  17   0        5.70      -16.18     27.79 o 
   0  18   0      245.55      151.97     38.52 o 
   1  18   0       39.67       -1.76     25.15 o 
   2  18   0        0.52        0.00     26.21 o 
   3  18   0       65.64       88.12     32.36 o 
   4  18   0      230.64      251.16     40.10 o 
   5  18   0        4.08      -27.79     27.79 o 
   6  18   0        5.41       -1.93     27.26 o 
   7  18   0       10.07        6.68     32.54 o 
   1  19   0       28.99       -3.69     26.73 o 
   2  19   0        0.40      -25.15     25.15 o 
   3  19   0        1.04       21.63     27.26 o 
   4  19   0       25.19       41.68     31.84 o 
   5  19   0        5.18       38.17     33.42 o 
   0  20   0       93.81      131.03     39.05 o 
   1  20   0        3.01      -30.43     30.43 o 
 -17   1   1       18.39      -11.61     28.85 o 
 -16   1   1        0.77      -10.73     27.44 o 
 -15   1   1       54.31       31.48     26.03 o 
 -14   1   1       11.24       -5.80     23.74 o 
 -13   1   1      500.12      547.36     36.58 o 
 -12   1   1      260.31      228.12     26.56 o 
 -11   1   1      278.47      289.33     26.03 o 
 -10   1   1       11.30        1.06     17.76 o 
  -9   1   1     4374.29     4325.56     64.73 o 
  -8   1   1     2693.54     2606.27     48.19 o 
  -7   1   1      858.47      717.79     24.80 o 
  -6   1   1        1.78      -11.96     11.96 o 
  -5   1   1    17591.74    15903.40     86.36 o 
  -4   1   1     7456.66     6985.12     50.30 o 
  -3   1   1        5.96       15.48      5.45 o 
  -2   1   1        0.18       -2.81      3.52 o 
  -1   1   1     4493.26     4505.49     24.27 o 
   0   1   1      902.50      948.62     46.17 o 
   1   1   1      152.24      122.59      6.16 o 
   2   1   1     2232.35     2140.00     24.27 o 
   3   1   1     1688.96     1627.12     24.98 o 
   4   1   1      566.56      517.63     17.76 o 
   5   1   1     3754.80     3549.37     45.03 o 
   6   1   1       50.39       55.76     11.78 o 
   7   1   1      148.45      115.38     16.71 o 
   8   1   1      130.39      108.70     19.17 o 
   9   1   1     1027.20     1025.24     35.70 o 
  10   1   1       36.08       43.27     18.12 o 
  11   1   1       13.26       26.56     19.17 o 
  12   1   1      156.02      152.84     28.67 o 
  13   1   1      204.67      215.46     30.25 o 
  14   1   1        1.11       -6.33     25.33 o 
  15   1   1        0.71      -28.32     28.32 o 
  16   1   1       29.08      -17.24     27.44 o 
 -17   2   1        1.21      -11.78     29.37 o 
 -16   2   1        5.72      -29.72     29.72 o 
 -15   2   1        9.96       15.13     27.44 o 
 -14   2   1       93.25      111.16     24.27 o 
 -13   2   1        0.64        2.81     20.93 o 
 -12   2   1      352.75      305.69     30.43 o 
 -11   2   1      141.68      146.34     21.63 o 
 -10   2   1       96.23       68.24     19.00 o 
  -9   2   1       74.70       76.16     18.64 o 
  -8   2   1     1967.76     1848.03     41.33 o 
  -7   2   1     1216.98     1219.06     31.31 o 
  -6   2   1      732.65      734.50     22.69 o 
  -5   2   1     6130.11     5819.70     53.82 o 
  -4   2   1    18292.36    17094.85     81.61 o 
  -3   2   1      295.29      287.40     11.26 o 
  -2   2   1     1302.46     1257.58     17.76 o 
  -1   2   1    13616.87    13589.63    220.03 o 
   0   2   1       74.42       81.43      6.16 o 
   1   2   1     7866.01     7519.29     43.09 o 
   2   2   1        9.42        7.39      5.80 o 
   3   2   1    12493.76    11508.20     67.36 o 
   4   2   1     3972.06     3631.86     42.92 o 
   5   2   1     8931.05     8858.48     71.94 o 
   6   2   1      151.64      171.66     16.53 o 
   7   2   1     5907.17     5920.84     70.00 o 
   8   2   1     3356.52     3249.84     56.64 o 
   9   2   1      497.68      480.17     28.14 o 
  10   2   1       18.54        4.40     17.76 o 
  11   2   1      228.63      264.71     28.67 o 
  12   2   1      828.57      773.54     39.75 o 
  13   2   1      127.09      162.52     26.56 o 
  14   2   1        2.25       14.95     23.57 o 
  15   2   1        5.14        9.15     27.44 o 
  16   2   1       77.59       65.96     30.78 o 
 -17   3   1        0.25      -27.09     27.09 o 
 -16   3   1       15.47       11.26     27.09 o 
 -15   3   1        0.00       10.20     23.22 o 
 -14   3   1        3.23       38.69     22.87 o 
 -13   3   1      157.34      113.45     27.09 o 
 -12   3   1       31.46       63.32     19.88 o 
 -11   3   1      101.67       89.00     20.40 o 
 -10   3   1       92.12      115.38     19.52 o 
  -9   3   1     1742.24     1557.12     41.68 o 
  -8   3   1      533.75      569.87     24.62 o 
  -7   3   1      866.89      860.08     27.09 o 
  -6   3   1      705.10      726.58     23.92 o 
  -5   3   1     8819.43     7931.21     65.25 o 
  -4   3   1     1244.95     1142.03     23.92 o 
  -3   3   1     4888.83     4641.80     41.86 o 
  -2   3   1     2254.52     2502.85     28.67 o 
  -1   3   1     1123.62     1056.72     17.94 o 
   0   3   1     2331.53     2612.01     78.36 o 
   1   3   1     1913.01     1967.63     25.86 o 
   2   3   1     2692.06     2541.72     31.84 o 
   3   3   1    10143.72     9623.76     65.96 o 
   4   3   1       86.56       78.97     10.90 o 
   5   3   1     1581.72     1623.60     33.24 o 
   6   3   1       25.94        8.27     13.37 o 
   7   3   1      328.65      360.57     21.99 o 
   8   3   1      284.84      284.93     23.22 o 
   9   3   1      189.59      167.62     20.93 o 
  10   3   1      283.69      277.55     26.73 o 
  11   3   1      110.40      102.37     23.04 o 
  12   3   1       35.19       33.59     23.04 o 
  13   3   1       80.02       52.24     28.32 o 
  14   3   1        8.96      -24.27     26.73 o 
  15   3   1        8.52        9.32     26.03 o 
  16   3   1        4.86       14.25     26.73 o 
 -17   4   1       14.91       47.84     29.20 o 
 -16   4   1        0.04      -23.74     28.32 o 
 -15   4   1        9.64       12.14     25.68 o 
 -14   4   1        0.02        4.75     24.10 o 
 -13   4   1       61.85       70.53     24.27 o 
 -12   4   1       30.82       -7.56     21.63 o 
 -11   4   1        0.53       16.53     19.17 o 
 -10   4   1      356.42      355.82     26.56 o 
  -9   4   1      329.62      320.82     23.57 o 
  -8   4   1      711.21      611.03     26.73 o 
  -7   4   1     1333.07     1076.07     30.96 o 
  -6   4   1      431.23      434.44     20.05 o 
  -5   4   1     2360.33     2305.86     37.99 o 
  -4   4   1        4.25       19.35      8.79 o 
  -3   4   1     5602.52     5423.96     49.60 o 
  -2   4   1      656.33      586.75     16.36 o 
  -1   4   1      190.86      177.64     10.20 o 
   0   4   1     3173.25     3214.20    132.97 o 
   1   4   1    16263.63    16908.77     82.84 o 
   2   4   1     6268.03     6225.12     53.29 o 
   3   4   1     2922.77     2829.30     38.87 o 
   4   4   1      864.22      856.56     24.10 o 
   5   4   1     8641.00     8898.76     77.74 o 
   6   4   1      223.97      245.54     18.64 o 
   7   4   1      445.91      424.41     24.27 o 
   8   4   1      452.45      476.30     25.68 o 
   9   4   1      238.80      243.95     23.74 o 
  10   4   1       33.22       31.66     17.59 o 
  11   4   1      730.65      756.48     38.17 o 
  12   4   1      104.59      107.82     20.93 o 
  13   4   1      102.45      123.12     25.68 o 
  14   4   1       18.74       34.65     24.10 o 
  15   4   1       72.90       94.45     29.02 o 
  16   4   1        0.16       -7.91     27.44 o 
 -16   5   1       34.52       79.85     27.26 o 
 -15   5   1        9.52       -1.76     26.38 o 
 -14   5   1        0.93      -15.65     21.81 o 
 -13   5   1        2.51      -22.51     22.51 o 
 -12   5   1       38.77       81.26     21.28 o 
 -11   5   1      123.24      126.64     22.34 o 
 -10   5   1        6.67        1.06     17.94 o 
  -9   5   1        7.51       -7.56     17.06 o 
  -8   5   1        9.50       27.79     14.42 o 
  -7   5   1      521.65      515.87     24.10 o 
  -6   5   1       37.18        4.92     12.66 o 
  -5   5   1      702.44      585.70     22.69 o 
  -4   5   1       95.59      109.93     12.14 o 
  -3   5   1     4862.40     5094.18     52.41 o 
  -2   5   1     1174.76     1227.15     25.86 o 
  -1   5   1     1470.43     1474.63     27.26 o 
   0   5   1     5830.05     6252.44     74.93 o 
   1   5   1      235.68      226.54     13.19 o 
   2   5   1     3453.61     3464.07     43.97 o 
   3   5   1      109.93      145.63     11.78 o 
   4   5   1      213.45      195.58     14.95 o 
   5   5   1      404.62      455.37     21.81 o 
   6   5   1      397.93      415.27     22.51 o 
   7   5   1      377.66      373.93     22.87 o 
   8   5   1      129.15      100.43     19.35 o 
   9   5   1       83.75       97.26     19.88 o 
  10   5   1      215.61      207.90     24.80 o 
  11   5   1        8.27       37.82     19.17 o 
  12   5   1       42.29       71.41     21.81 o 
  13   5   1       14.02      -22.34     22.34 o 
  14   5   1        8.67       42.56     24.62 o 
  15   5   1        3.40      -12.84     23.74 o 
  16   5   1        0.01       18.82     28.49 o 
 -16   6   1       22.45        4.05     26.91 o 
 -15   6   1       19.21       -3.52     24.10 o 
 -14   6   1        1.49      -23.57     23.57 o 
 -13   6   1       61.08       51.01     24.10 o 
 -12   6   1       44.14       14.07     21.99 o 
 -11   6   1       66.63       39.93     20.40 o 
 -10   6   1      274.68      303.58     25.50 o 
  -9   6   1      914.21      959.81     36.23 o 
  -8   6   1     2595.59     2676.45     54.35 o 
  -7   6   1      872.12      887.34     31.31 o 
  -6   6   1      622.78      656.05     26.03 o 
  -5   6   1     1180.98     1258.64     32.36 o 
  -4   6   1      951.61      987.95     27.44 o 
  -3   6   1       42.69       46.08     10.03 o 
  -2   6   1       68.58       77.74     11.43 o 
  -1   6   1     4746.96     5029.27     54.17 o 
   0   6   1      753.89      885.87     31.13 o 
   1   6   1     1064.05      955.94     25.15 o 
   2   6   1      445.49      444.11     19.52 o 
   3   6   1      352.00      357.93     18.12 o 
   4   6   1      178.17      173.42     15.13 o 
   5   6   1     2202.94     2049.60     42.56 o 
   6   6   1       87.72       65.25     17.24 o 
   7   6   1       62.79       38.87     16.18 o 
   8   6   1      467.59      484.39     27.97 o 
   9   6   1     1558.35     1525.98     47.67 o 
  10   6   1        1.92      -18.47     18.47 o 
  11   6   1       27.14       11.26     23.92 o 
  12   6   1      139.28      201.21     27.79 o 
  13   6   1      148.61      134.38     30.08 o 
  14   6   1       10.56       14.60     25.50 o 
  15   6   1        0.21      -24.45     30.08 o 
 -16   7   1        0.11       10.20     26.03 o 
 -15   7   1        4.63      -17.94     25.15 o 
 -14   7   1        2.09       22.69     23.57 o 
 -13   7   1       17.41        3.17     24.45 o 
 -12   7   1        6.83       13.37     21.81 o 
 -11   7   1       61.04       37.82     21.28 o 
 -10   7   1      159.54      160.23     21.99 o 
  -9   7   1        0.20       20.23     16.53 o 
  -8   7   1       59.31       57.34     16.71 o 
  -7   7   1       67.55       70.00     17.41 o 
  -6   7   1      780.68      798.70     29.90 o 
  -5   7   1      294.15      273.50     19.70 o 
  -4   7   1      324.14      341.75     19.70 o 
  -3   7   1       67.73       55.58     13.19 o 
  -2   7   1     6772.39     7243.15     70.88 o 
  -1   7   1     6734.53     7601.95     72.11 o 
   0   7   1     7451.24     8148.79     87.94 o 
   1   7   1     4217.66     4440.06     55.76 o 
   2   7   1      661.93      655.00     23.92 o 
   3   7   1      665.29      654.65     25.68 o 
   4   7   1      539.53      672.23     26.21 o 
   5   7   1        6.72       16.36     12.66 o 
   6   7   1     1040.42     1045.64     35.00 o 
   7   7   1      730.44      820.68     33.95 o 
   8   7   1      147.79      144.58     21.46 o 
   9   7   1       89.85       96.21     24.62 o 
  10   7   1      155.15      158.65     25.68 o 
  11   7   1        0.01        0.00     18.64 o 
  12   7   1        0.02       -7.56     21.11 o 
  13   7   1        7.80        1.76     24.80 o 
  14   7   1       60.19       67.89     29.20 o 
  15   7   1        7.29      -27.97     27.97 o 
 -16   8   1        5.77       10.55     27.44 o 
 -15   8   1        1.01      -22.34     25.33 o 
 -14   8   1        1.89       50.83     25.86 o 
 -13   8   1       33.94      -11.08     23.39 o 
 -12   8   1       32.49        9.32     24.80 o 
 -11   8   1       30.18       29.72     21.99 o 
 -10   8   1       36.59       20.75     19.35 o 
  -9   8   1      378.28      284.06     27.44 o 
  -8   8   1        1.86       12.14     15.65 o 
  -7   8   1      106.64       97.97     19.00 o 
  -6   8   1       46.53       40.28     16.53 o 
  -5   8   1     1264.26     1377.89     38.69 o 
  -4   8   1      162.29      138.77     17.41 o 
  -3   8   1     2035.54     2450.97     46.61 o 
  -2   8   1        0.08       29.02     12.14 o 
  -1   8   1    11917.95    13420.07    102.37 o 
   0   8   1        6.38      -21.04     51.53 o 
   1   8   1      153.93       88.29     14.07 o 
   2   8   1       16.20       22.16     10.20 o 
   3   8   1     1426.32     1426.96     37.46 o 
   4   8   1       13.55       22.16     13.02 o 
   5   8   1       36.68       33.07     13.89 o 
   6   8   1       40.06       27.44     16.36 o 
   7   8   1       68.75       85.30     19.52 o 
   8   8   1        7.69       11.78     19.17 o 
   9   8   1      149.08      114.50     23.74 o 
  10   8   1       72.49       61.56     23.57 o 
  11   8   1       52.31       62.44     25.33 o 
  12   8   1       61.52       64.55     25.86 o 
  13   8   1      140.40       79.15     30.08 o 
  14   8   1        0.02       -1.76     23.22 o 
  15   8   1        6.48       -7.91     27.09 o 
 -15   9   1        0.96      -21.11     26.73 o 
 -14   9   1       35.72       58.57     26.73 o 
 -13   9   1       30.70       38.52     23.74 o 
 -12   9   1        7.13      -21.28     23.92 o 
 -11   9   1       14.43       47.67     20.40 o 
 -10   9   1        0.30       12.31     20.40 o 
  -9   9   1       77.12      100.43     21.46 o 
  -8   9   1      120.52       96.56     21.11 o 
  -7   9   1      393.87      388.36     26.38 o 
  -6   9   1       50.33       50.48     17.06 o 
  -5   9   1      134.77      163.57     19.88 o 
  -4   9   1       52.53       65.96     16.53 o 
  -3   9   1      251.60      244.13     20.05 o 
  -2   9   1       40.11       56.28     15.48 o 
  -1   9   1     1118.17      972.65     32.36 o 
   0   9   1      444.22      457.25     17.10 o 
   1   9   1       84.91       23.22     14.60 o 
   2   9   1      547.64      466.62     23.74 o 
   3   9   1     3024.52     2997.79     55.05 o 
   4   9   1       20.04       15.65     14.95 o 
   5   9   1       30.01       45.55     16.53 o 
   6   9   1       65.82       56.28     18.47 o 
   7   9   1      469.04      495.12     30.78 o 
   8   9   1       34.79       37.99     19.88 o 
   9   9   1       19.16       54.70     21.28 o 
  10   9   1        5.56      -19.35     20.75 o 
  11   9   1      104.25      159.70     26.21 o 
  12   9   1       56.23       64.02     28.14 o 
  13   9   1       10.22      -24.45     27.26 o 
  14   9   1        0.72       14.25     28.49 o 
 -15  10   1       15.89      -10.03     29.72 o 
 -14  10   1       13.41       82.84     26.38 o 
 -13  10   1        0.58        3.69     26.21 o 
 -12  10   1       63.39       94.98     29.20 o 
 -11  10   1        6.74       -4.40     22.87 o 
 -10  10   1      179.59      153.20     27.61 o 
  -9  10   1       44.38       42.04     23.04 o 
  -8  10   1      735.63      665.73     39.05 o 
  -7  10   1       16.52       17.94     18.82 o 
  -6  10   1      633.38      664.85     32.36 o 
  -5  10   1      909.34      886.99     37.29 o 
  -4  10   1     2795.81     2875.91     58.75 o 
  -3  10   1      439.82      533.99     27.97 o 
  -2  10   1      809.74      868.00     32.71 o 
  -1  10   1      233.59      262.60     21.11 o 
   0  10   1     2128.90     2117.24     34.00 o 
   1  10   1       96.33       99.38     18.12 o 
   2  10   1     2218.48     2266.99     50.30 o 
   3  10   1     1747.19     1786.29     46.61 o 
   4  10   1     2798.82     2730.45     58.39 o 
   5  10   1       94.97      115.73     20.05 o 
   6  10   1      249.27      246.77     26.73 o 
   7  10   1      305.01      344.56     30.25 o 
   8  10   1      385.44      383.78     32.19 o 
   9  10   1        3.31        4.40     20.93 o 
  10  10   1      188.64      196.82     30.60 o 
  11  10   1      180.70      198.40     32.01 o 
  12  10   1      258.07      278.95     36.23 o 
  13  10   1       47.43       31.31     29.37 o 
  14  10   1        0.23       -9.85     26.38 o 
 -14  11   1        3.25       20.58     28.85 o 
 -13  11   1        1.86       38.34     27.44 o 
 -12  11   1        0.16      -27.26     27.26 o 
 -11  11   1      297.27      337.52     36.23 o 
 -10  11   1       12.10       -2.81     20.75 o 
  -9  11   1       52.38       21.81     24.98 o 
  -8  11   1       18.50       47.84     21.63 o 
  -7  11   1      260.83      254.86     29.20 o 
  -6  11   1      897.41      927.80     39.57 o 
  -5  11   1        0.27       29.55     18.64 o 
  -4  11   1      314.43      309.91     27.26 o 
  -3  11   1      315.84      254.15     25.15 o 
  -2  11   1      827.47      923.40     35.70 o 
  -1  11   1      152.39      163.93     22.16 o 
   0  11   1      194.72      176.89     16.47 o 
   1  11   1      426.95      459.06     28.32 o 
   2  11   1     1283.23     1241.22     42.21 o 
   3  11   1       69.92       57.69     22.87 o 
   4  11   1      191.67      209.30     24.10 o 
   5  11   1      324.94      370.94     28.67 o 
   6  11   1      491.66      510.77     33.42 o 
   7  11   1       52.51       35.70     23.57 o 
   8  11   1      111.52      100.25     27.26 o 
   9  11   1        8.54       13.89     24.62 o 
  10  11   1       12.29       54.52     22.34 o 
  11  11   1       15.35       -1.58     25.50 o 
  12  11   1        0.07      -10.55     25.33 o 
  13  11   1       33.28       20.40     33.77 o 
 -14  12   1        0.26      -24.10     29.55 o 
 -13  12   1        5.86      -30.08     30.08 o 
 -12  12   1       16.30      -15.83     25.68 o 
 -11  12   1       13.12      -22.87     25.33 o 
 -10  12   1       36.86       28.14     29.20 o 
  -9  12   1      446.21      454.49     36.76 o 
  -8  12   1       11.93       41.33     23.92 o 
  -7  12   1        0.53       16.89     20.58 o 
  -6  12   1      167.66      185.38     26.73 o 
  -5  12   1     1361.01     1471.46     51.01 o 
  -4  12   1      308.36      367.60     30.25 o 
  -3  12   1      204.29      236.04     26.56 o 
  -2  12   1        0.02       16.53     17.59 o 
  -1  12   1     2806.46     3004.30     64.02 o 
   0  12   1      254.66      257.65     17.47 o 
   1  12   1       76.44       88.82     20.75 o 
   2  12   1      626.50      700.55     35.35 o 
   3  12   1      386.65      340.69     30.43 o 
   4  12   1      130.25      137.89     24.10 o 
   5  12   1      719.47      751.91     37.64 o 
   6  12   1       40.60       49.25     21.81 o 
   7  12   1      928.98      958.58     46.08 o 
   8  12   1      510.10      501.80     38.34 o 
   9  12   1       32.18       14.77     28.14 o 
  10  12   1       94.50       91.28     28.14 o 
  11  12   1       63.62      114.33     30.78 o 
  12  12   1       21.56       37.99     30.25 o 
  13  12   1       17.99      100.61     26.21 o 
 -13  13   1       23.72       10.55     28.32 o 
 -12  13   1       11.37      -30.25     30.25 o 
 -11  13   1       29.64       69.30     28.67 o 
 -10  13   1      104.78       96.91     28.67 o 
  -9  13   1       12.28       23.39     26.38 o 
  -8  13   1      259.84      250.81     32.54 o 
  -7  13   1       25.66       81.96     22.34 o 
  -6  13   1        0.49       -6.51     19.00 o 
  -5  13   1      132.08       79.32     25.50 o 
  -4  13   1        1.04        4.05     21.28 o 
  -3  13   1      191.77      189.78     26.03 o 
  -2  13   1       64.20       96.56     21.28 o 
  -1  13   1        0.07       -6.86     17.41 o 
   0  13   1      134.76       92.29     20.58 o 
   1  13   1      123.03       85.83     24.80 o 
   2  13   1       47.82       17.24     22.69 o 
   3  13   1      318.14      374.99     31.48 o 
   4  13   1      386.14      343.50     31.48 o 
   5  13   1        0.50       14.60     22.34 o 
   6  13   1        7.26       10.73     24.80 o 
   7  13   1      128.68      130.51     30.43 o 
   8  13   1      342.13      340.69     34.47 o 
   9  13   1      122.15       86.36     32.01 o 
  10  13   1       10.90       13.02     26.73 o 
  11  13   1        0.77       37.64     28.85 o 
  12  13   1       24.52        8.44     31.66 o 
 -12  14   1       12.08       52.59     28.85 o 
 -11  14   1       33.99       69.47     27.09 o 
 -10  14   1        0.38       18.82     26.38 o 
  -9  14   1        7.31       -9.85     25.33 o 
  -8  14   1       32.80       61.56     25.86 o 
  -7  14   1        9.40      -22.16     24.62 o 
  -6  14   1      114.76       85.66     30.25 o 
  -5  14   1        3.89       10.73     23.74 o 
  -4  14   1        1.32       41.51     22.69 o 
  -3  14   1      133.90      153.55     28.14 o 
  -2  14   1       53.43        4.22     25.15 o 
  -1  14   1       80.72       48.19     27.97 o 
   0  14   1       89.56      141.95     20.27 o 
   1  14   1      734.21      785.51     41.68 o 
   2  14   1      431.39      449.21     35.00 o 
   3  14   1       11.19       19.17     26.56 o 
   4  14   1       19.61       28.85     21.46 o 
   5  14   1       68.72      129.63     28.32 o 
   6  14   1       57.06       96.74     26.91 o 
   7  14   1      120.61       83.90     32.01 o 
   8  14   1       32.44       80.56     26.38 o 
   9  14   1      240.52      276.14     41.51 o 
  10  14   1      150.77      162.17     36.76 o 
  11  14   1        1.68      -29.55     29.55 o 
 -11  15   1       11.00        0.00     29.02 o 
 -10  15   1      226.38      240.44     33.95 o 
  -9  15   1       80.91      122.59     31.31 o 
  -8  15   1       10.68      -14.95     25.68 o 
  -7  15   1      284.99      302.70     36.76 o 
  -6  15   1      917.30      821.91     49.60 o 
  -5  15   1      145.43      122.77     31.84 o 
  -4  15   1        3.62       20.93     24.98 o 
  -3  15   1      441.47      424.06     36.41 o 
  -2  15   1      964.39      893.85     45.38 o 
  -1  15   1      455.66      465.04     39.75 o 
   0  15   1        0.17       33.77     18.41 o 
   1  15   1      729.12      728.34     45.20 o 
   2  15   1      661.00      602.23     40.63 o 
   3  15   1       27.50       -4.22     23.22 o 
   4  15   1       22.93       -7.39     25.15 o 
   5  15   1      126.38      166.92     29.02 o 
   6  15   1      226.85      250.46     34.47 o 
   7  15   1        3.94       29.37     27.61 o 
   8  15   1       34.47        1.93     30.43 o 
   9  15   1        6.03      -25.50     28.85 o 
  10  15   1       49.92       54.70     31.48 o 
 -10  16   1       98.77      119.60     33.59 o 
  -9  16   1       19.54       79.85     29.90 o 
  -8  16   1        0.12        7.91     26.38 o 
  -7  16   1       34.63       36.06     27.97 o 
  -6  16   1       21.72       14.77     27.97 o 
  -5  16   1       23.75       34.12     27.44 o 
  -4  16   1       54.23       -7.74     26.03 o 
  -3  16   1        7.39      -23.04     23.04 o 
  -2  16   1        9.95       45.73     24.27 o 
  -1  16   1      181.19      130.86     32.89 o 
   0  16   1      129.15       86.17     21.18 o 
   1  16   1       20.52       33.59     26.38 o 
   2  16   1      207.23      124.53     35.00 o 
   3  16   1      575.22      511.83     39.22 o 
   4  16   1      237.67      245.54     33.24 o 
   5  16   1        1.38        9.15     27.61 o 
   6  16   1      126.63      130.68     32.36 o 
   7  16   1      200.34      168.67     35.35 o 
   8  16   1       21.13       42.92     31.48 o 
   9  16   1       25.41       29.90     31.48 o 
  -9  17   1        9.93       56.81     31.48 o 
  -8  17   1       20.05        6.33     32.01 o 
  -7  17   1       26.04       16.36     31.66 o 
  -6  17   1        0.07       61.38     26.21 o 
  -5  17   1       51.80       83.02     33.77 o 
  -4  17   1        4.39      -18.47     25.68 o 
  -3  17   1      110.83      144.40     31.66 o 
  -2  17   1       35.20       -9.67     25.68 o 
  -1  17   1       61.96       50.83     31.31 o 
   0  17   1       48.24       -3.53     19.07 o 
   1  17   1       55.08       49.07     29.37 o 
   2  17   1      103.41       83.02     30.78 o 
   3  17   1       22.47       -8.27     29.20 o 
   4  17   1       84.73       76.69     32.71 o 
   5  17   1        0.98        0.00     23.92 o 
   6  17   1      122.68      174.65     32.36 o 
   7  17   1        0.02       -7.56     26.38 o 
   8  17   1       73.52       15.13     36.94 o 
  -7  18   1       46.82      -25.50     31.84 o 
  -6  18   1        0.08       23.39     26.38 o 
  -5  18   1        7.06      -18.47     26.56 o 
  -4  18   1       48.19       81.26     27.97 o 
  -3  18   1        0.99       51.89     26.91 o 
  -2  18   1       22.82       39.57     28.85 o 
  -1  18   1        2.13        9.85     27.97 o 
   0  18   1       41.11       63.38     21.64 o 
   1  18   1       78.19       56.99     32.89 o 
   2  18   1      174.40      198.75     32.89 o 
   3  18   1        0.00       26.21     27.61 o 
   4  18   1       85.62      109.40     29.90 o 
   5  18   1      121.59       52.94     36.41 o 
   6  18   1      131.87      106.59     36.94 o 
   7  18   1       28.85       51.53     33.24 o 
  -5  19   1       30.41       13.37     34.47 o 
  -4  19   1       11.28       67.72     28.85 o 
  -3  19   1       30.37       53.82     29.02 o 
  -2  19   1       83.89       59.63     31.48 o 
  -1  19   1       15.56        8.44     30.43 o 
   0  19   1       15.34       16.80     21.39 o 
   1  19   1       65.00        0.00     28.49 o 
   2  19   1       25.75      -30.78     30.78 o 
   3  19   1        3.15      -13.54     28.85 o 
   4  19   1       15.49       30.96     31.31 o 
  -1  20   1       46.83       49.95     34.65 o 
   0  20   1      115.97      136.92     25.60 o 
 -17   0   2       40.69        7.74     31.13 o 
 -16   0   2       36.32       28.14     28.14 o 
 -15   0   2       55.74       43.09     26.03 o 
 -14   0   2        0.61        7.21     22.69 o 
 -13   0   2       50.43       82.31     24.45 o 
 -12   0   2      376.51      371.29     28.67 o 
 -11   0   2       37.90        4.22     17.76 o 
 -10   0   2        8.78       -5.45     15.65 o 
  -9   0   2        3.06       32.01     16.53 o 
  -8   0   2     4163.11     3899.56     55.23 o 
  -7   0   2       26.20       35.00     11.08 o 
  -6   0   2       20.82       25.86     10.73 o 
  -5   0   2      174.01      154.25     11.96 o 
  -3   0   2      115.40      100.96      6.86 o 
  -2   0   2     5024.42     4541.37     30.43 o 
  -1   0   2    23768.38    20380.40    252.92 o 
   0   0   2    19672.18    18436.95    184.44 o 
   1   0   2    14012.56    12890.83    242.37 o 
   2   0   2    10902.56    10662.89     59.45 o 
   3   0   2     8035.87     7747.23     56.99 o 
   4   0   2     1501.35     1454.40     28.32 o 
   5   0   2      437.16      456.95     18.29 o 
   6   0   2       75.21       90.41     14.42 o 
   7   0   2    13198.68    12726.03    102.37 o 
   8   0   2      672.21      739.42     31.48 o 
   9   0   2      520.72      458.53     28.85 o 
  10   0   2      133.21      138.25     24.45 o 
  11   0   2      663.64      616.66     35.35 o 
  12   0   2       37.73       33.77     23.92 o 
  13   0   2       40.21       37.29     25.86 o 
  14   0   2        3.17       51.36     26.91 o 
  15   0   2      204.11      178.52     35.00 o 
  16   0   2       10.61        2.11     31.48 o 
 -17   1   2      111.73       85.13     30.78 o 
 -16   1   2      239.06      194.18     32.71 o 
 -15   1   2      122.81      128.40     28.49 o 
 -14   1   2       26.53       42.21     23.57 o 
 -13   1   2      655.91      722.01     38.17 o 
 -12   1   2      687.71      618.41     33.59 o 
 -11   1   2        0.40       24.27     15.30 o 
 -10   1   2       59.81       63.67     18.47 o 
  -9   1   2     8022.51     7487.80     81.96 o 
  -8   1   2    10371.50     9992.77     86.18 o 
  -7   1   2      727.47      742.77     24.62 o 
  -6   1   2     1996.96     1934.39     33.77 o 
  -5   1   2     4670.35     4045.37     43.27 o 
  -3   1   2     9486.04     7832.89     46.61 o 
  -2   1   2    28554.11    23807.35    298.65 o 
  -1   1   2     4813.37     4703.36     29.90 o 
   0   1   2    15586.70    14318.27    247.73 o 
   1   1   2      524.96      584.82     13.72 o 
   2   1   2    24628.41    21332.29    360.21 o 
   3   1   2    23183.17    19774.12    383.08 o 
   4   1   2     3402.46     3280.62     42.04 o 
   5   1   2      119.62      112.57     13.02 o 
   6   1   2     4300.97     4154.59     56.64 o 
   7   1   2     7411.75     7109.47     78.97 o 
   8   1   2     2259.98     2345.79     50.48 o 
   9   1   2      231.09      230.06     24.45 o 
  10   1   2     1734.38     1706.27     49.25 o 
  11   1   2      546.22      491.25     36.76 o 
  12   1   2      435.98      401.02     34.30 o 
  13   1   2       21.71       65.78     24.27 o 
  14   1   2      525.03      522.56     38.87 o 
  15   1   2       42.10       28.32     30.60 o 
  16   1   2       29.24       55.93     30.60 o 
 -17   2   2        9.45       19.52     29.72 o 
 -16   2   2       20.57      -27.26     27.26 o 
 -15   2   2       47.05       43.80     25.86 o 
 -14   2   2       61.72       67.72     23.74 o 
 -13   2   2      216.15      188.73     29.02 o 
 -12   2   2       52.78       63.32     19.52 o 
 -11   2   2      111.60      119.78     20.93 o 
 -10   2   2      483.10      431.27     27.26 o 
  -9   2   2     2666.81     2660.27     50.83 o 
  -8   2   2        0.26       13.37     12.66 o 
  -7   2   2      122.87      132.44     13.54 o 
  -6   2   2     1298.84     1107.02     26.91 o 
  -5   2   2     7416.95     6917.58     57.34 o 
  -4   2   2        1.63       12.14      7.39 o 
  -3   2   2     1987.82     1998.94     25.68 o 
  -2   2   2     3471.33     3311.93     29.72 o 
  -1   2   2       33.86       29.90      4.75 o 
   0   2   2     1177.76     1261.14     35.53 o 
   1   2   2     2488.94     2375.69     28.14 o 
   2   2   2      667.41      616.48     16.89 o 
   3   2   2     3854.49     3745.66     42.56 o 
   4   2   2     1622.17     1673.55     32.01 o 
   5   2   2      144.56      129.63     14.25 o 
   6   2   2       98.98       66.13     14.60 o 
   7   2   2       33.68       36.58     15.83 o 
   8   2   2      394.80      346.85     26.73 o 
   9   2   2      419.74      435.67     27.79 o 
  10   2   2       41.57       52.06     20.58 o 
  11   2   2      179.40      138.95     24.10 o 
  12   2   2      106.89       98.32     24.62 o 
  13   2   2       21.08       31.84     25.15 o 
  14   2   2       15.15       31.48     26.38 o 
  15   2   2        2.98      -20.23     28.14 o 
  16   2   2       32.23      -20.05     30.78 o 
 -17   3   2       15.28        1.93     28.67 o 
 -16   3   2       11.16       18.12     26.03 o 
 -15   3   2       53.36       75.81     23.39 o 
 -14   3   2       33.17       14.95     24.45 o 
 -13   3   2      172.13      178.70     26.21 o 
 -12   3   2      263.17      280.71     28.32 o 
 -11   3   2       26.23       18.64     19.88 o 
 -10   3   2     1736.48     1636.44     43.97 o 
  -9   3   2      143.32      137.89     18.47 o 
  -8   3   2      486.30      397.15     22.51 o 
  -7   3   2       49.43       76.86     13.02 o 
  -6   3   2     9787.65     9145.35     74.58 o 
  -5   3   2     4151.25     4038.86     46.26 o 
  -4   3   2     2344.01     2196.81     31.66 o 
  -3   3   2     4288.43     4310.25     40.28 o 
  -2   3   2    24303.31    24028.26    368.83 o 
  -1   3   2        2.11       15.13      5.80 o 
   0   3   2     1053.70     1011.27     48.28 o 
   1   3   2      488.72      470.32     14.77 o 
   2   3   2     9004.67     9048.96     63.67 o 
   3   3   2      228.47      255.56     14.07 o 
   4   3   2       91.32       84.25     11.78 o 
   5   3   2      992.98     1055.84     28.49 o 
   6   3   2      267.34      265.76     18.64 o 
   7   3   2        0.07      -11.43     13.19 o 
   8   3   2      106.09       67.01     16.53 o 
   9   3   2      348.74      352.47     26.38 o 
  10   3   2        3.25      -17.06     17.06 o 
  11   3   2        0.89      -20.40     20.40 o 
  12   3   2      146.40      164.28     26.03 o 
  13   3   2       82.57       90.93     25.86 o 
  14   3   2        4.62       21.28     25.86 o 
  15   3   2        0.22       25.15     26.21 o 
  16   3   2       27.04       50.83     30.78 o 
 -17   4   2       51.62       86.54     27.97 o 
 -16   4   2        4.42      -26.38     26.38 o 
 -15   4   2        1.65       10.03     22.87 o 
 -14   4   2        1.39      -17.76     23.57 o 
 -13   4   2      166.24      166.56     24.80 o 
 -12   4   2       87.78       74.22     21.99 o 
 -11   4   2      326.75      318.18     27.09 o 
 -10   4   2       99.35      121.71     20.40 o 
  -9   4   2     1509.47     1366.98     39.75 o 
  -8   4   2       28.82       23.57     14.77 o 
  -7   4   2      584.55      534.34     23.57 o 
  -6   4   2        1.11       -5.45     10.38 o 
  -5   4   2     2983.80     3137.27     42.56 o 
  -4   4   2      863.40      916.01     22.87 o 
  -3   4   2       21.58       20.40      8.27 o 
  -2   4   2        1.65        2.11      6.51 o 
  -1   4   2        0.78       17.41      6.68 o 
   0   4   2        3.55        5.15      4.71 o 
   1   4   2        3.04       -6.51      6.51 o 
   2   4   2     3162.99     2786.73     38.34 o 
   3   4   2      696.16      792.01     23.04 o 
   4   4   2      233.49      171.49     15.48 o 
   5   4   2       16.51        4.92     13.19 o 
   6   4   2      430.55      353.00     21.99 o 
   7   4   2       97.43       94.98     17.41 o 
   8   4   2        1.35       -4.75     14.95 o 
   9   4   2      285.72      298.65     25.50 o 
  10   4   2        0.99       35.00     17.94 o 
  11   4   2      288.45      317.65     30.08 o 
  12   4   2       91.93      115.56     25.68 o 
  13   4   2       32.41       45.03     26.03 o 
  14   4   2        0.02       21.81     23.22 o 
  15   4   2       10.62       13.89     27.44 o 
 -17   5   2       79.91       14.42     33.95 o 
 -16   5   2       22.11       28.32     26.73 o 
 -15   5   2       50.72      103.42     25.33 o 
 -14   5   2        1.67      -12.14     23.04 o 
 -13   5   2      481.18      419.31     36.41 o 
 -12   5   2      154.62      189.43     24.80 o 
 -11   5   2      827.71      854.63     38.17 o 
 -10   5   2      115.70      115.91     19.35 o 
  -9   5   2      872.22      906.69     34.12 o 
  -8   5   2      138.84      112.39     17.59 o 
  -7   5   2     2534.65     2599.24     47.49 o 
  -6   5   2     3922.21     3868.43     53.82 o 
  -5   5   2     1723.60     1871.95     35.70 o 
  -4   5   2      248.43      244.31     14.25 o 
  -3   5   2    15060.86    15900.06     91.46 o 
  -2   5   2    21588.15    21034.86    430.57 o 
  -1   5   2        9.52       16.36      8.27 o 
   0   5   2     1530.24     1580.25     49.34 o 
   1   5   2    11119.04    11139.89     77.92 o 
   2   5   2     5867.58     5917.14     59.45 o 
   3   5   2      105.96       90.93     12.49 o 
   4   5   2     5482.20     5588.94     64.20 o 
   5   5   2     2727.29     2584.11     46.96 o 
   6   5   2     1481.93     1496.26     38.52 o 
   7   5   2      248.04      235.16     20.40 o 
   8   5   2      211.93      233.75     23.22 o 
   9   5   2       32.31       31.66     17.41 o 
  10   5   2       71.50       73.70     23.57 o 
  11   5   2       55.36       66.84     23.39 o 
  12   5   2      113.59      173.42     26.91 o 
  13   5   2       63.45       88.82     26.73 o 
  14   5   2       20.73       35.35     31.31 o 
  15   5   2        4.82       22.16     28.85 o 
 -17   6   2       96.63      143.35     33.24 o 
 -16   6   2       17.01       30.96     26.73 o 
 -15   6   2        0.10       16.01     26.38 o 
 -14   6   2        9.61       16.36     23.57 o 
 -13   6   2      262.55      283.70     30.25 o 
 -12   6   2       10.67       13.72     21.11 o 
 -11   6   2      250.04      288.63     25.68 o 
 -10   6   2      125.28      145.63     21.28 o 
  -9   6   2     1585.61     1534.78     43.62 o 
  -8   6   2      872.15      849.88     33.24 o 
  -7   6   2     1571.26     1663.53     40.63 o 
  -6   6   2       29.92       13.02     14.25 o 
  -5   6   2     3464.05     3667.57     52.77 o 
  -4   6   2      167.50      217.75     14.95 o 
  -3   6   2     5744.91     6396.61     63.85 o 
  -2   6   2       26.99       34.47     11.08 o 
  -1   6   2     5968.55     6888.39     64.55 o 
   0   6   2      741.91      781.90     16.54 o 
   1   6   2     1054.05     1229.09     29.02 o 
   2   6   2     2441.40     2615.60     43.27 o 
   3   6   2     2211.40     2210.00     42.04 o 
   4   6   2       61.48       86.89     14.77 o 
   5   6   2        0.64       12.66     13.37 o 
   6   6   2      605.22      706.00     29.02 o 
   7   6   2      177.02      217.92     21.99 o 
   8   6   2        4.09      -12.49     17.24 o 
   9   6   2       53.32       65.96     20.05 o 
  10   6   2       38.07       71.06     20.75 o 
  11   6   2       10.42       35.35     22.87 o 
  12   6   2       15.25       16.18     24.27 o 
  13   6   2        0.01      -25.33     25.33 o 
  14   6   2        9.88       19.17     26.73 o 
  15   6   2       26.17       49.78     27.26 o 
 -16   7   2        3.68       45.91     25.86 o 
 -15   7   2        0.77       -8.79     24.80 o 
 -14   7   2       34.81       32.19     26.03 o 
 -13   7   2       75.55       87.24     25.68 o 
 -12   7   2       15.59        8.62     21.11 o 
 -11   7   2        2.99       22.16     18.29 o 
 -10   7   2       34.06       39.40     19.35 o 
  -9   7   2      918.25      870.11     36.94 o 
  -8   7   2      128.90      160.41     20.05 o 
  -7   7   2       54.82       53.82     17.59 o 
  -6   7   2        3.78       -7.04     12.31 o 
  -5   7   2     2575.53     2726.75     48.37 o 
  -4   7   2        6.88        8.09     11.78 o 
  -3   7   2        4.80       24.45     10.03 o 
  -2   7   2     2433.55     2923.57     46.61 o 
  -1   7   2     4416.60     4824.54     58.75 o 
   0   7   2     1034.66     1082.10     21.02 o 
   1   7   2        4.83        9.15     10.38 o 
   2   7   2      422.42      558.96     23.04 o 
   3   7   2     2213.43     2259.78     44.50 o 
   4   7   2       10.09       17.76     12.66 o 
   5   7   2      211.01      210.36     20.58 o 
   6   7   2      596.81      696.51     30.60 o 
   7   7   2      716.54      704.60     32.19 o 
   8   7   2      692.61      691.41     34.12 o 
   9   7   2      257.56      321.87     28.32 o 
  10   7   2      171.16      211.59     26.91 o 
  11   7   2      258.64      262.95     30.43 o 
  12   7   2        0.01      -14.07     23.39 o 
  13   7   2      128.79      116.08     30.43 o 
  14   7   2        7.20       47.31     27.26 o 
  15   7   2       77.46       72.46     32.01 o 
 -16   8   2       30.10       26.73     28.67 o 
 -15   8   2       32.71       42.04     25.86 o 
 -14   8   2        8.95        0.00     25.50 o 
 -13   8   2      204.58      208.78     30.96 o 
 -12   8   2      158.18      168.15     28.67 o 
 -11   8   2        1.98      -20.05     20.05 o 
 -10   8   2      112.22      102.72     23.92 o 
  -9   8   2      651.06      641.63     34.30 o 
  -8   8   2     3015.04     3028.75     62.26 o 
  -7   8   2       56.42       60.33     17.94 o 
  -6   8   2      100.60      118.72     17.94 o 
  -5   8   2     1101.75     1180.19     36.06 o 
  -4   8   2     4490.54     4949.60     65.96 o 
  -3   8   2     1376.08     1486.06     37.29 o 
  -2   8   2     2640.83     3163.83     52.24 o 
  -1   8   2     4012.50     4328.19     59.63 o 
   0   8   2     5330.28     5833.22    149.06 o 
   1   8   2       81.35       89.53     12.66 o 
   2   8   2      167.88      196.82     16.71 o 
   3   8   2      432.35      474.36     24.62 o 
   4   8   2        5.12       -4.22     12.31 o 
   5   8   2      419.24      349.31     23.92 o 
   6   8   2      212.63      206.49     23.04 o 
   7   8   2       85.73       94.63     21.28 o 
   8   8   2       27.08       33.59     19.17 o 
   9   8   2        4.52       19.00     20.23 o 
  10   8   2       10.76      -21.99     21.99 o 
  11   8   2      116.37      100.43     29.02 o 
  12   8   2        0.60       17.24     24.62 o 
  13   8   2        9.48        1.93     28.85 o 
  14   8   2        9.76       26.38     29.02 o 
 -16   9   2       10.35       49.07     29.55 o 
 -15   9   2        0.20        5.98     28.14 o 
 -14   9   2        0.01      -12.14     25.33 o 
 -13   9   2        7.06       25.50     21.11 o 
 -12   9   2      141.67      173.07     27.61 o 
 -11   9   2        0.09      -21.11     21.11 o 
 -10   9   2      232.99      263.12     29.90 o 
  -9   9   2      170.70      197.70     23.92 o 
  -8   9   2       39.41       61.03     20.75 o 
  -7   9   2       25.41       44.15     16.53 o 
  -6   9   2      582.59      608.56     29.72 o 
  -5   9   2     2242.80     2412.98     51.18 o 
  -4   9   2        2.28      -13.37     13.37 o 
  -3   9   2      134.67      112.57     17.76 o 
  -2   9   2      970.05     1061.82     33.77 o 
  -1   9   2     1398.90     1294.69     36.58 o 
   0   9   2       51.47       41.61     10.55 o 
   1   9   2      672.55      632.31     27.97 o 
   2   9   2      160.91      146.34     19.35 o 
   3   9   2     1782.03     1675.66     43.62 o 
   4   9   2      291.92      300.76     23.92 o 
   5   9   2      417.24      367.60     26.56 o 
   6   9   2      860.93      896.66     37.46 o 
   7   9   2      352.16      319.41     30.25 o 
   8   9   2      258.00      273.68     29.37 o 
   9   9   2       28.81       27.09     21.11 o 
  10   9   2        9.18        4.57     22.16 o 
  11   9   2        4.96       11.78     25.68 o 
  12   9   2       15.86      -27.44     27.44 o 
  13   9   2        0.14      -27.26     28.32 o 
  14   9   2        2.19      -19.70     29.02 o 
 -15  10   2       33.57       -9.67     29.37 o 
 -14  10   2        0.48      -21.63     26.56 o 
 -13  10   2        3.02       12.49     25.86 o 
 -12  10   2       43.45       54.70     29.37 o 
 -11  10   2       14.03       21.46     23.22 o 
 -10  10   2       55.48       38.52     22.16 o 
  -9  10   2      102.12       97.09     22.34 o 
  -8  10   2      259.90      273.15     27.09 o 
  -7  10   2        0.02       24.62     16.89 o 
  -6  10   2        0.99       -9.15     14.77 o 
  -5  10   2      581.93      605.40     31.31 o 
  -4  10   2     1564.42     1684.81     45.73 o 
  -3  10   2        0.65       -6.16     13.72 o 
  -2  10   2       90.56       56.81     17.59 o 
  -1  10   2     1281.51     1399.70     40.98 o 
   0  10   2      951.61      956.32     40.28 o 
   1  10   2      707.40      700.73     30.96 o 
   2  10   2     2857.30     2841.96     56.81 o 
   3  10   2     4487.36     4313.07     71.94 o 
   4  10   2     1703.61     1624.30     48.90 o 
   5  10   2        4.67       15.48     19.00 o 
   6  10   2      826.76      809.25     38.69 o 
   7  10   2      747.47      697.56     38.52 o 
   8  10   2       97.14      120.48     26.21 o 
   9  10   2        1.92       16.71     22.16 o 
  10  10   2      162.62      174.48     28.49 o 
  11  10   2      173.95      210.36     34.30 o 
  12  10   2       37.57        5.63     31.13 o 
  13  10   2       21.43      -17.06     28.67 o 
 -15  11   2        3.70       62.44     27.79 o 
 -14  11   2       22.68       60.33     25.50 o 
 -13  11   2       26.01       28.14     26.91 o 
 -12  11   2        0.01      -16.36     23.39 o 
 -11  11   2       13.99       -4.57     22.51 o 
 -10  11   2        2.32      -21.28     21.28 o 
  -9  11   2       57.63       29.90     24.80 o 
  -8  11   2      207.84      198.57     25.33 o 
  -7  11   2       31.52       31.84     20.23 o 
  -6  11   2       36.18       29.20     19.70 o 
  -5  11   2       71.90       98.50     20.93 o 
  -4  11   2       15.53        7.91     16.53 o 
  -3  11   2      214.80      203.50     23.04 o 
  -2  11   2      186.98      168.32     20.75 o 
  -1  11   2      474.80      489.67     30.60 o 
   0  11   2     1466.82     1596.13     48.02 o 
   1  11   2      235.29      307.45     26.56 o 
   2  11   2        5.44       20.23     17.41 o 
   3  11   2      358.94      368.30     30.25 o 
   4  11   2     3683.19     3721.04     73.34 o 
   5  11   2      173.97      233.05     25.33 o 
   6  11   2      378.74      389.23     32.36 o 
   7  11   2      254.78      255.39     29.02 o 
   8  11   2      583.24      638.82     38.87 o 
   9  11   2       16.03       22.51     24.45 o 
  10  11   2        8.40        3.52     25.86 o 
  11  11   2      147.15      129.10     34.65 o 
  12  11   2      126.61      126.64     33.77 o 
  13  11   2        1.84       -1.93     28.85 o 
 -14  12   2       71.17       75.81     30.96 o 
 -13  12   2        5.77       25.68     26.38 o 
 -12  12   2        0.88       16.53     28.32 o 
 -11  12   2        0.64       17.24     25.33 o 
 -10  12   2      228.41      257.67     29.55 o 
  -9  12   2      138.38      119.07     26.38 o 
  -8  12   2       14.66       27.44     21.63 o 
  -7  12   2        2.95      -20.58     20.58 o 
  -6  12   2      510.39      547.36     36.41 o 
  -5  12   2      205.08      176.41     25.15 o 
  -4  12   2       34.21       14.95     20.05 o 
  -3  12   2        0.14        8.44     18.12 o 
  -2  12   2      389.61      411.22     30.25 o 
  -1  12   2        1.81      -16.71     16.71 o 
   0  12   2       33.58       34.81     45.73 o 
   1  12   2      238.17      205.61     25.50 o 
   2  12   2       78.71       74.05     19.17 o 
   3  12   2        9.63        8.97     21.81 o 
   4  12   2        0.09       -5.80     17.41 o 
   5  12   2       59.09       51.53     23.74 o 
   6  12   2       33.53       11.61     23.74 o 
   7  12   2       34.66       49.07     24.45 o 
   8  12   2      189.01      190.84     31.13 o 
   9  12   2       29.58       30.78     27.79 o 
  10  12   2        8.65        1.76     26.73 o 
  11  12   2        4.85      -28.49     28.49 o 
  12  12   2      134.67      128.75     37.46 o 
 -13  13   2       64.47       91.28     29.72 o 
 -12  13   2        1.75       31.13     27.61 o 
 -11  13   2        2.73        5.45     27.79 o 
 -10  13   2        1.56       -4.75     24.27 o 
  -9  13   2      138.52      142.64     30.43 o 
  -8  13   2       28.22       14.07     23.39 o 
  -7  13   2        0.02      -14.95     19.52 o 
  -6  13   2        0.62       37.64     22.16 o 
  -5  13   2      157.72      199.81     26.21 o 
  -4  13   2       61.54       76.51     21.81 o 
  -3  13   2      125.33      179.93     24.98 o 
  -2  13   2       92.94       61.91     24.27 o 
  -1  13   2       20.77        2.64     21.63 o 
   0  13   2        8.48       -5.87     14.95 o 
   1  13   2      108.89      141.76     24.62 o 
   2  13   2     1049.28      891.04     40.98 o 
   3  13   2       44.40       51.36     26.38 o 
   4  13   2       62.68       28.85     23.74 o 
   5  13   2       58.35       45.03     26.73 o 
   6  13   2      844.40      781.28     44.32 o 
   7  13   2        3.01      -25.86     25.86 o 
   8  13   2      196.41      176.41     33.42 o 
   9  13   2       22.49       43.80     32.54 o 
  10  13   2      418.12      339.46     41.86 o 
  11  13   2        0.02      -27.09     27.09 o 
  12  13   2       36.52       30.60     34.30 o 
 -12  14   2        1.00      -23.04     28.14 o 
 -11  14   2       25.39       39.05     29.90 o 
 -10  14   2        1.26       -8.44     24.45 o 
  -9  14   2       53.81       75.63     27.61 o 
  -8  14   2       48.70       74.05     27.09 o 
  -7  14   2      409.72      423.18     39.57 o 
  -6  14   2      177.16      160.41     29.02 o 
  -5  14   2      113.10       99.55     25.68 o 
  -4  14   2        8.36        7.39     24.10 o 
  -3  14   2     1513.07     1586.14     54.52 o 
  -2  14   2      924.44     1004.66     45.55 o 
  -1  14   2       19.70       34.47     24.62 o 
   0  14   2        3.94       15.31     17.88 o 
   1  14   2     1586.21     1512.44     52.41 o 
   2  14   2     2779.92     2927.62     73.17 o 
   3  14   2       13.85       60.33     23.74 o 
   4  14   2      342.54      409.64     34.30 o 
   5  14   2      689.38      669.42     45.55 o 
   6  14   2     1142.38     1211.50     55.05 o 
   7  14   2       65.78       40.45     30.08 o 
   8  14   2      341.99      308.33     40.63 o 
   9  14   2      207.34      207.55     38.87 o 
  10  14   2      117.77       91.99     37.64 o 
  11  14   2       33.13       80.03     30.08 o 
 -12  15   2       10.53       15.30     31.31 o 
 -11  15   2        0.77       -3.87     29.20 o 
 -10  15   2      104.83      108.35     34.12 o 
  -9  15   2       64.31       86.71     26.38 o 
  -8  15   2        0.92      -26.73     26.73 o 
  -7  15   2       24.43       22.69     28.85 o 
  -6  15   2      503.88      550.35     41.33 o 
  -5  15   2      199.00      211.94     32.36 o 
  -4  15   2        3.07      -15.65     24.98 o 
  -3  15   2      167.00      178.70     28.67 o 
  -2  15   2      778.58      599.07     42.39 o 
  -1  15   2      137.68      103.07     29.90 o 
   0  15   2       61.08       28.07     44.85 o 
   1  15   2      255.97      215.11     33.77 o 
   2  15   2     1226.17     1046.87     51.53 o 
   3  15   2       11.80       19.52     28.32 o 
   4  15   2        7.58        6.68     27.26 o 
   5  15   2      120.77       92.52     30.78 o 
   6  15   2      236.38      200.69     37.11 o 
   7  15   2        0.45        3.69     29.55 o 
   8  15   2      204.14      224.08     37.29 o 
   9  15   2        6.54       10.38     32.71 o 
  10  15   2      280.60      283.88     40.10 o 
 -10  16   2        0.36      -21.28     26.38 o 
  -9  16   2       67.14       40.45     30.96 o 
  -8  16   2        2.23      -27.44     27.44 o 
  -7  16   2        0.51      -18.64     24.98 o 
  -6  16   2       12.02       67.89     26.73 o 
  -5  16   2       63.18       60.86     28.32 o 
  -4  16   2        3.55      -25.50     25.50 o 
  -3  16   2        0.22      -13.72     24.80 o 
  -2  16   2      100.46       68.07     31.13 o 
  -1  16   2        1.18      -21.99     21.99 o 
   0  16   2       83.76       54.22     39.57 o 
   1  16   2       11.92       -7.56     24.80 o 
   2  16   2        0.95      -12.31     23.39 o 
   3  16   2        7.39       15.83     27.09 o 
   4  16   2       45.69       56.28     29.90 o 
   5  16   2        6.72       16.89     27.79 o 
   6  16   2       25.31       52.24     29.37 o 
   7  16   2       29.16      -27.09     28.14 o 
   8  16   2       85.80       58.57     33.42 o 
   9  16   2        2.13       -4.05     29.20 o 
  -9  17   2       45.35       41.16     31.84 o 
  -8  17   2       46.44      106.59     31.31 o 
  -7  17   2       29.12       24.27     28.49 o 
  -6  17   2       19.89      -10.55     29.55 o 
  -5  17   2      129.29      173.42     32.36 o 
  -4  17   2      148.59      152.67     33.77 o 
  -3  17   2      133.94      137.37     31.31 o 
  -2  17   2      152.40      197.34     30.96 o 
  -1  17   2      122.23       84.43     32.54 o 
   0  17   2        9.96        8.40     19.80 o 
   1  17   2       66.29       -4.92     27.61 o 
   2  17   2       16.66       -1.58     25.33 o 
   3  17   2       94.90      118.20     31.13 o 
   4  17   2       45.46       76.16     30.08 o 
   5  17   2        0.15       50.30     28.85 o 
   6  17   2      102.78      163.75     30.96 o 
   7  17   2       59.01       70.71     30.43 o 
   8  17   2       43.20       80.03     32.71 o 
  -8  18   2       66.88      105.00     31.31 o 
  -7  18   2        0.54       -3.87     26.38 o 
  -6  18   2        0.79      -27.26     27.26 o 
  -5  18   2       21.06        8.27     31.13 o 
  -4  18   2      276.03      292.50     39.57 o 
  -3  18   2       36.73        8.09     30.60 o 
  -2  18   2       30.86       11.96     28.85 o 
  -1  18   2       14.18       -8.79     26.91 o 
   0  18   2       14.99       50.29     19.65 o 
   1  18   2       12.14       -5.28     26.91 o 
   2  18   2       15.25       -5.45     26.21 o 
   3  18   2       81.93      126.99     28.14 o 
   4  18   2       34.49       58.75     29.02 o 
   5  18   2        9.03      -29.72     29.72 o 
   6  18   2        1.76       22.16     32.01 o 
  -5  19   2        4.00       22.16     29.20 o 
  -4  19   2        7.68       41.51     31.31 o 
  -3  19   2       70.21       54.00     35.53 o 
  -2  19   2        0.53      -27.97     27.97 o 
  -1  19   2       31.59       -7.56     29.02 o 
   0  19   2        0.03       15.93     45.20 o 
   1  19   2       48.42        4.22     29.72 o 
   2  19   2       14.59       10.73     30.25 o 
   3  19   2       67.67       68.24     32.89 o 
   4  19   2       58.10       78.80     34.83 o 
 -18   1   3        1.69       22.69     27.97 o 
 -17   1   3       24.50       -3.69     29.02 o 
 -16   1   3       10.06       49.78     23.74 o 
 -15   1   3        5.48      -25.50     25.50 o 
 -14   1   3        9.83        7.04     24.27 o 
 -13   1   3      107.56      151.09     23.57 o 
 -12   1   3      220.41      196.99     25.33 o 
 -11   1   3        9.20       -5.10     16.89 o 
 -10   1   3      898.53      866.59     33.77 o 
  -9   1   3      128.35      159.53     17.41 o 
  -8   1   3      170.76      202.80     17.24 o 
  -7   1   3      176.90      171.14     14.07 o 
  -6   1   3     6801.18     5888.12     56.99 o 
  -5   1   3    10808.00     9337.06     65.25 o 
  -3   1   3       16.19       14.60      6.16 o 
  -2   1   3     6515.94     5650.68     39.75 o 
  -1   1   3    30783.34    27203.00    369.18 o 
   0   1   3     3492.22     3020.38     22.64 o 
   1   1   3       52.62       54.88      7.39 o 
   2   1   3      107.69       84.78     10.03 o 
   3   1   3     6943.18     6732.90     60.15 o 
   4   1   3      373.07      432.15     18.82 o 
   5   1   3      961.39     1003.60     28.67 o 
   6   1   3       90.82      103.24     17.24 o 
   7   1   3      274.56      282.12     21.81 o 
   8   1   3      155.04      164.98     20.93 o 
   9   1   3      760.62      825.96     36.06 o 
  10   1   3       20.06       10.03     21.46 o 
  11   1   3       47.73       31.66     24.80 o 
  12   1   3       93.75      106.06     26.73 o 
  13   1   3       77.14       -6.33     28.14 o 
  14   1   3        5.18       23.74     28.32 o 
  15   1   3        0.21        7.91     25.68 o 
 -18   2   3       55.90       91.28     33.07 o 
 -17   2   3      137.64      104.48     32.54 o 
 -16   2   3       47.58       36.41     26.38 o 
 -15   2   3      100.71      104.12     27.09 o 
 -14   2   3      365.03      327.67     32.54 o 
 -13   2   3     1108.13     1005.54     43.62 o 
 -12   2   3      224.74      208.78     24.27 o 
 -11   2   3        1.48      -18.12     18.12 o 
 -10   2   3      661.58      690.35     32.19 o 
  -9   2   3      749.14      744.70     27.44 o 
  -8   2   3      172.39      181.16     16.18 o 
  -7   2   3     1095.56     1057.25     27.97 o 
  -6   2   3      408.08      319.41     15.65 o 
  -5   2   3     2029.71     1905.37     30.96 o 
  -4   2   3        6.69       14.60      8.09 o 
  -3   2   3     1988.64     2037.81     27.09 o 
  -2   2   3    20056.17    18005.06    310.09 o 
  -1   2   3     2179.77     2330.84     26.91 o 
   0   2   3     3365.60     3444.50    160.76 o 
   1   2   3     2313.71     2266.11     31.48 o 
   2   2   3      976.77      975.81     22.87 o 
   3   2   3     3285.57     3248.61     43.27 o 
   4   2   3       37.22       76.51     11.96 o 
   5   2   3       37.83       17.76     11.78 o 
   6   2   3      140.11      141.94     18.12 o 
   7   2   3       41.60       30.08     14.60 o 
   8   2   3       48.20       46.96     16.18 o 
   9   2   3      110.02      132.27     23.22 o 
  10   2   3       52.54       63.32     21.63 o 
  11   2   3       35.01       44.85     22.51 o 
  12   2   3        1.06      -23.39     23.57 o 
  13   2   3       13.78       -4.92     25.15 o 
  14   2   3       13.79      -28.49     28.49 o 
  15   2   3        0.02       -9.67     26.73 o 
 -17   3   3       98.74       86.71     30.08 o 
 -16   3   3        2.58       33.42     27.97 o 
 -15   3   3        3.88       22.51     24.62 o 
 -14   3   3      135.68      102.01     27.09 o 
 -13   3   3      598.51      597.13     35.53 o 
 -12   3   3      281.01      292.32     27.09 o 
 -11   3   3       52.60       85.48     18.12 o 
 -10   3   3     1519.78     1471.64     41.16 o 
  -9   3   3      307.96      310.09     20.58 o 
  -8   3   3      776.61      745.40     27.26 o 
  -7   3   3      425.73      408.23     20.23 o 
  -6   3   3     4076.41     3977.30     50.13 o 
  -5   3   3      204.67      178.00     11.78 o 
  -4   3   3      156.37      121.01     10.20 o 
  -3   3   3     8050.35     7928.40     56.64 o 
  -2   3   3     2828.89     2926.56     33.24 o 
  -1   3   3      770.44      729.57     17.41 o 
   0   3   3      727.68      783.65     48.81 o 
   1   3   3     5785.14     5437.86     50.83 o 
   2   3   3     1165.39     1107.38     25.15 o 
   3   3   3       74.47      101.13     11.26 o 
   4   3   3     1453.87     1451.58     33.24 o 
   5   3   3      161.26      176.41     16.18 o 
   6   3   3       55.26       76.33     15.13 o 
   7   3   3      473.42      388.18     25.33 o 
   8   3   3        0.98       16.89     15.83 o 
   9   3   3      245.26      224.78     26.91 o 
  10   3   3      433.62      444.99     32.01 o 
  11   3   3        8.66        5.80     23.22 o 
  12   3   3       66.16       67.72     24.80 o 
  13   3   3        0.45       22.34     21.99 o 
  14   3   3       45.69        3.69     32.71 o 
  15   3   3       66.16       79.68     31.13 o 
 -17   4   3        0.00       41.16     21.11 o 
 -16   4   3        0.17       19.70     23.92 o 
 -15   4   3      150.00      163.57     27.97 o 
 -14   4   3       30.12       52.06     23.04 o 
 -13   4   3      131.41      120.31     26.03 o 
 -12   4   3       35.14       15.83     20.75 o 
 -11   4   3       12.82       43.09     18.29 o 
 -10   4   3       79.43      105.53     19.17 o 
  -9   4   3      241.02      280.01     21.28 o 
  -8   4   3       77.97      105.88     15.30 o 
  -7   4   3        4.93       16.36     10.38 o 
  -6   4   3       10.63       -0.70      9.85 o 
  -5   4   3        1.13        8.27      9.85 o 
  -4   4   3        0.27       13.37      8.09 o 
  -3   4   3     8659.30     8771.95     63.85 o 
  -2   4   3     5984.94     6648.30     54.70 o 
  -1   4   3     1438.73     1747.78     29.37 o 
   0   4   3     5027.87     4953.03    166.04 o 
   1   4   3     3422.48     3586.84     44.32 o 
   2   4   3     2209.03     2179.75     36.76 o 
   3   4   3     1823.09     1889.01     36.23 o 
   4   4   3     2149.47     1999.64     40.28 o 
   5   4   3     4697.69     4379.20     61.56 o 
   6   4   3      975.75      955.06     32.54 o 
   7   4   3      215.22      205.61     22.34 o 
   8   4   3      266.76      233.05     23.39 o 
   9   4   3      217.85      183.27     24.10 o 
  10   4   3      370.40      435.49     30.43 o 
  11   4   3      280.61      300.59     32.89 o 
  12   4   3       21.21       54.70     23.57 o 
  13   4   3       68.83       94.98     29.20 o 
  14   4   3       68.49       40.28     27.61 o 
  15   4   3       20.54       60.33     25.86 o 
 -17   5   3       10.56       16.01     27.09 o 
 -16   5   3       17.72      -25.68     25.68 o 
 -15   5   3        3.61       46.96     23.92 o 
 -14   5   3        3.36       -1.41     22.69 o 
 -13   5   3      111.77      113.09     24.45 o 
 -12   5   3       15.48       64.73     18.47 o 
 -11   5   3       57.39       86.54     18.82 o 
 -10   5   3      122.03      169.20     19.35 o 
  -9   5   3       77.88       73.70     15.83 o 
  -8   5   3       10.63       -8.27     15.13 o 
  -7   5   3        4.15        2.29     12.14 o 
  -6   5   3      572.99      589.22     23.04 o 
  -5   5   3      679.30      684.72     22.69 o 
  -4   5   3       81.40      116.79     11.26 o 
  -3   5   3       86.61      110.81     12.14 o 
  -2   5   3       53.44       36.41      9.50 o 
  -1   5   3     1806.21     1970.97     34.12 o 
   0   5   3      870.94      866.10     16.78 o 
   1   5   3     1803.11     1772.58     33.95 o 
   2   5   3      154.42      154.08     13.19 o 
   3   5   3      734.22      789.55     26.73 o 
   4   5   3     1062.26     1114.41     32.54 o 
   5   5   3      254.11      205.26     20.40 o 
   6   5   3     1026.15     1068.33     36.41 o 
   7   5   3      695.76      666.61     31.66 o 
   8   5   3        5.53       14.77     16.71 o 
   9   5   3      148.20      128.57     22.69 o 
  10   5   3       30.76       64.55     22.51 o 
  11   5   3        5.45       24.10     21.11 o 
  12   5   3       96.25       69.30     26.56 o 
  13   5   3       56.74       41.33     28.85 o 
  14   5   3       29.16       70.35     27.97 o 
  15   5   3       33.42       48.72     28.85 o 
 -17   6   3        5.25       59.45     26.56 o 
 -16   6   3       11.22       32.01     27.97 o 
 -15   6   3       85.52       86.54     25.15 o 
 -14   6   3        1.64        4.75     22.87 o 
 -13   6   3       92.13       81.26     24.45 o 
 -12   6   3      160.67      136.66     26.38 o 
 -11   6   3       39.71       23.04     18.29 o 
 -10   6   3       78.63       75.10     19.00 o 
  -9   6   3       69.79       89.17     17.24 o 
  -8   6   3      412.05      468.21     25.15 o 
  -7   6   3     3214.63     2983.20     52.06 o 
  -6   6   3      406.15      434.26     22.51 o 
  -5   6   3       24.14       34.65     10.73 o 
  -4   6   3       61.72       59.27     13.72 o 
  -3   6   3     5909.82     6180.62     63.85 o 
  -2   6   3     1153.05     1154.51     29.20 o 
  -1   6   3     1704.19     1763.25     35.18 o 
   0   6   3     3929.23     4138.82     68.16 o 
   1   6   3    12719.76    12701.58     93.57 o 
   2   6   3      239.66      256.79     18.47 o 
   3   6   3      278.52      274.56     19.88 o 
   4   6   3      312.21      294.08     20.58 o 
   5   6   3      945.39      832.29     30.96 o 
   6   6   3      256.82      298.48     23.39 o 
   7   6   3       39.89       37.99     16.36 o 
   8   6   3        5.84        9.50     18.29 o 
   9   6   3      112.31       97.44     21.63 o 
  10   6   3       62.30       45.55     23.92 o 
  11   6   3       58.74       43.44     23.74 o 
  12   6   3       87.96       96.74     30.60 o 
  13   6   3        0.13       29.55     25.50 o 
  14   6   3        0.15      -24.45     24.80 o 
 -17   7   3        6.90      -10.03     28.85 o 
 -16   7   3       17.28       38.87     27.97 o 
 -15   7   3       16.34       -5.10     26.38 o 
 -14   7   3       10.35        8.27     23.57 o 
 -13   7   3       19.62       40.98     23.04 o 
 -12   7   3       60.93       40.45     21.99 o 
 -11   7   3       11.59       10.20     19.88 o 
 -10   7   3       90.15      108.70     18.82 o 
  -9   7   3      790.94      736.61     33.59 o 
  -8   7   3       21.88       35.18     16.36 o 
  -7   7   3      431.42      434.97     24.27 o 
  -6   7   3      141.93      134.02     16.89 o 
  -5   7   3     3251.72     3201.47     52.59 o 
  -4   7   3     1319.81     1552.54     36.06 o 
  -3   7   3     1700.37     1922.25     39.05 o 
  -2   7   3      624.76      619.29     23.92 o 
  -1   7   3      962.57     1034.03     29.72 o 
   0   7   3     2181.26     2470.70     66.48 o 
   1   7   3        0.10       14.25     11.78 o 
   2   7   3     1052.99     1121.27     32.89 o 
   3   7   3       56.89       72.99     15.30 o 
   4   7   3      206.99      216.69     20.23 o 
   5   7   3       31.43       62.97     16.89 o 
   6   7   3     1328.82     1321.43     41.86 o 
   7   7   3       83.24      126.46     20.75 o 
   8   7   3      207.12      174.83     25.86 o 
   9   7   3      127.01      130.51     23.04 o 
  10   7   3       38.89       20.75     24.62 o 
  11   7   3       32.48       56.46     21.63 o 
  12   7   3        1.38       29.72     24.98 o 
  13   7   3       34.47       13.37     29.20 o 
  14   7   3       12.58       55.76     23.92 o 
 -16   8   3        1.92       20.05     26.91 o 
 -15   8   3       10.57        0.00     26.73 o 
 -14   8   3        0.21       39.57     21.81 o 
 -13   8   3       76.43       46.08     25.50 o 
 -12   8   3        3.79      -20.75     20.75 o 
 -11   8   3      259.53      326.62     28.49 o 
 -10   8   3      118.39      109.40     22.69 o 
  -9   8   3        7.87       12.66     18.29 o 
  -8   8   3      620.88      644.80     32.19 o 
  -7   8   3        1.39        0.00     14.95 o 
  -6   8   3      203.60      231.11     21.28 o 
  -5   8   3      985.46      937.82     33.42 o 
  -4   8   3     3796.06     4372.87     62.79 o 
  -3   8   3        1.37        8.97     13.19 o 
  -2   8   3      323.54      431.62     22.34 o 
  -1   8   3      239.40      297.95     20.75 o 
   0   8   3     1203.39     1555.93     84.86 o 
   1   8   3      281.14      266.64     19.70 o 
   2   8   3      326.61      315.89     20.93 o 
   3   8   3       65.76       31.66     14.95 o 
   4   8   3     1663.96     1790.16     45.38 o 
   5   8   3      103.50      125.41     19.52 o 
   6   8   3       50.30       65.96     17.41 o 
   7   8   3        1.81        9.85     18.64 o 
   8   8   3      117.34       84.60     22.87 o 
   9   8   3       44.95       -1.41     22.69 o 
  10   8   3      128.93      113.09     27.09 o 
  11   8   3        7.97       58.75     25.33 o 
  12   8   3       78.87       65.43     27.79 o 
  13   8   3       12.83      -16.53     24.10 o 
  14   8   3       10.71       53.29     29.02 o 
 -16   9   3        7.66       14.60     30.43 o 
 -15   9   3        2.67       21.28     27.26 o 
 -14   9   3       35.42        5.45     25.86 o 
 -13   9   3        3.01       70.18     23.22 o 
 -12   9   3      192.68      149.85     30.60 o 
 -11   9   3      153.79      111.51     28.85 o 
 -10   9   3       34.72       35.70     19.52 o 
  -9   9   3        4.45      -11.43     18.12 o 
  -8   9   3      153.85      173.42     21.11 o 
  -7   9   3      182.49      208.07     21.81 o 
  -6   9   3      760.35      733.62     32.89 o 
  -5   9   3       50.26       66.31     15.83 o 
  -4   9   3     1944.76     2198.04     48.54 o 
  -3   9   3      346.16      357.22     22.51 o 
  -2   9   3        0.05       -4.05     11.61 o 
  -1   9   3     2635.88     2768.97     52.41 o 
   0   9   3     1291.57     1476.58     80.12 o 
   1   9   3       57.46       60.68     16.36 o 
   2   9   3       15.96       56.11     15.30 o 
   3   9   3      977.36      978.10     36.41 o 
   4   9   3     2034.79     2117.66     51.36 o 
   5   9   3       67.77       47.14     20.40 o 
   6   9   3       28.94       64.90     19.00 o 
   7   9   3      115.27       96.74     22.87 o 
   8   9   3     1024.93     1086.62     45.73 o 
   9   9   3       18.11       51.18     20.75 o 
  10   9   3       44.63       84.43     24.10 o 
  11   9   3       66.77       17.59     29.72 o 
  12   9   3      140.48      179.76     33.07 o 
  13   9   3        2.42       10.20     28.14 o 
 -15  10   3       39.41       78.80     26.03 o 
 -14  10   3        3.03       26.38     22.34 o 
 -13  10   3       28.46       26.21     28.32 o 
 -12  10   3       90.83      115.38     26.73 o 
 -11  10   3      217.24      172.19     27.97 o 
 -10  10   3        7.82        5.63     20.93 o 
  -9  10   3       27.12       13.19     20.75 o 
  -8  10   3        5.78        8.62     18.29 o 
  -7  10   3      287.37      262.42     24.27 o 
  -6  10   3        0.20       -1.06     14.77 o 
  -5  10   3      300.07      327.15     25.86 o 
  -4  10   3       49.79       59.10     19.17 o 
  -3  10   3      629.20      688.59     30.43 o 
  -2  10   3      227.24      274.56     22.16 o 
  -1  10   3       49.04      105.53     17.41 o 
   0  10   3        0.23      -10.32     10.32 o 
   1  10   3      196.45      223.90     23.04 o 
   2  10   3        6.08      -16.36     16.36 o 
   3  10   3       85.08       45.73     22.51 o 
   4  10   3      163.06      115.38     25.68 o 
   5  10   3        1.28      -18.82     18.82 o 
   6  10   3      134.41      150.03     23.22 o 
   7  10   3       53.15       39.05     19.88 o 
   8  10   3       16.88       29.72     21.46 o 
   9  10   3       20.47       11.08     25.33 o 
  10  10   3       41.91       47.84     25.33 o 
  11  10   3      185.71      236.92     30.96 o 
  12  10   3       24.62        5.98     33.42 o 
  13  10   3        7.23       99.73     26.38 o 
 -15  11   3        4.92       10.55     29.20 o 
 -14  11   3        2.84        7.91     30.08 o 
 -13  11   3       58.54       68.07     29.20 o 
 -12  11   3      387.77      394.34     36.41 o 
 -11  11   3        6.30       11.26     22.87 o 
 -10  11   3      339.54      287.75     34.47 o 
  -9  11   3       82.25       36.58     25.33 o 
  -8  11   3      594.90      601.00     36.94 o 
  -7  11   3        0.04        6.33     18.82 o 
  -6  11   3      491.55      513.76     30.60 o 
  -5  11   3      129.62      112.74     22.16 o 
  -4  11   3     2020.75     2020.22     52.59 o 
  -3  11   3       19.09       58.57     19.17 o 
  -2  11   3     1486.39     1464.60     45.20 o 
  -1  11   3       18.63       23.39     16.89 o 
   0  11   3      165.32      138.60     15.09 o 
   1  11   3      124.67      143.17     21.28 o 
   2  11   3       92.94       80.56     21.63 o 
   3  11   3      971.27      806.79     39.05 o 
   4  11   3      638.50      519.92     35.18 o 
   5  11   3      181.38      147.74     25.86 o 
   6  11   3       15.32       32.54     21.63 o 
   7  11   3      279.54      277.90     30.78 o 
   8  11   3       98.20       65.08     26.03 o 
   9  11   3       64.88       72.46     26.21 o 
  10  11   3       40.13        8.97     31.48 o 
  11  11   3      101.30      136.84     30.25 o 
  12  11   3       28.14       28.85     29.20 o 
 -14  12   3       20.10       47.49     25.15 o 
 -13  12   3       18.90       52.24     27.09 o 
 -12  12   3       11.12      -26.73     26.73 o 
 -11  12   3       54.76        3.34     27.09 o 
 -10  12   3       90.81      110.28     27.79 o 
  -9  12   3      334.69      356.17     36.23 o 
  -8  12   3       37.87        1.41     23.57 o 
  -7  12   3      320.80      341.92     30.78 o 
  -6  12   3      150.39      132.44     25.15 o 
  -5  12   3     1006.80     1059.36     42.74 o 
  -4  12   3        0.53       10.03     20.75 o 
  -3  12   3      391.60      378.15     29.55 o 
  -2  12   3      399.97      369.36     27.79 o 
  -1  12   3      337.41      308.50     27.09 o 
   0  12   3      149.03      116.58     16.70 o 
   1  12   3      188.02      216.87     24.10 o 
   2  12   3      595.90      571.80     35.53 o 
   3  12   3       45.49       44.85     24.10 o 
   4  12   3      126.16      111.69     25.15 o 
   5  12   3      156.70      133.15     29.90 o 
   6  12   3      976.93      966.84     44.67 o 
   7  12   3        7.60       28.85     24.45 o 
   8  12   3      235.08      226.19     33.59 o 
   9  12   3      110.87       87.59     31.84 o 
  10  12   3       40.98        1.93     28.32 o 
  11  12   3       82.66       99.20     34.12 o 
  12  12   3       23.53       30.25     33.24 o 
 -13  13   3       60.60       42.74     29.72 o 
 -12  13   3        9.47      -10.73     26.56 o 
 -11  13   3       95.09       86.71     30.43 o 
 -10  13   3       10.04        1.76     26.91 o 
  -9  13   3       74.86       48.54     27.26 o 
  -8  13   3      126.43      137.89     27.09 o 
  -7  13   3      374.05      388.88     32.36 o 
  -6  13   3        5.81       26.03     22.69 o 
  -5  13   3       77.55       73.34     23.92 o 
  -4  13   3      277.39      351.42     30.25 o 
  -3  13   3      990.47     1106.67     43.80 o 
  -2  13   3       13.51       30.78     20.40 o 
  -1  13   3        8.64       44.32     21.63 o 
   0  13   3     1637.02     1545.99     37.62 o 
   1  13   3      382.08      402.43     31.13 o 
   2  13   3      749.58      693.69     39.22 o 
   3  13   3      437.37      435.32     33.95 o 
   4  13   3       48.90      -22.51     24.98 o 
   5  13   3      999.18      932.19     46.96 o 
   6  13   3       38.95       48.72     26.38 o 
   7  13   3       21.97      -12.31     26.21 o 
   8  13   3       17.47      -14.60     25.33 o 
   9  13   3      306.88      271.22     39.05 o 
  10  13   3       24.28       40.10     33.07 o 
  11  13   3        0.76        2.11     32.71 o 
 -13  14   3       12.78       53.82     27.97 o 
 -12  14   3       36.93       67.01     27.44 o 
 -11  14   3        1.23        1.93     29.55 o 
 -10  14   3        1.13        5.45     26.56 o 
  -9  14   3       27.94       29.55     27.61 o 
  -8  14   3       19.67       33.42     24.98 o 
  -7  14   3       24.63       56.46     25.86 o 
  -6  14   3        2.15      -16.89     20.93 o 
  -5  14   3       10.50       16.89     23.39 o 
  -4  14   3       48.97      131.74     25.68 o 
  -3  14   3      104.85      123.65     27.09 o 
  -2  14   3       24.38       33.59     23.92 o 
  -1  14   3        5.59       -5.10     21.63 o 
   0  14   3      318.49      308.77     25.37 o 
   1  14   3       55.07        7.39     27.26 o 
   2  14   3        0.06      -16.01     21.81 o 
   3  14   3        1.75       29.55     24.10 o 
   4  14   3      264.56      232.87     33.24 o 
   5  14   3       19.74      -13.37     25.15 o 
   6  14   3      252.29      231.47     35.18 o 
   7  14   3       59.04       67.36     32.19 o 
   8  14   3      404.75      452.55     43.80 o 
   9  14   3       18.52       42.21     30.60 o 
  10  14   3       24.69       16.89     32.19 o 
 -12  15   3       39.27       49.60     34.47 o 
 -11  15   3       23.32       34.83     31.66 o 
 -10  15   3       35.59       -7.21     29.02 o 
  -9  15   3        1.09        1.93     29.02 o 
  -8  15   3      210.90      196.29     35.00 o 
  -7  15   3      323.65      411.75     39.22 o 
  -6  15   3      430.13      345.79     39.05 o 
  -5  15   3        1.97       13.37     27.79 o 
  -4  15   3       72.59       35.70     29.90 o 
  -3  15   3      467.70      451.15     38.87 o 
  -2  15   3      140.22      124.18     28.85 o 
  -1  15   3       89.40      154.25     26.38 o 
   0  15   3      296.59      330.38     24.68 o 
   1  15   3      468.30      477.53     37.99 o 
   2  15   3      241.99      145.63     32.01 o 
   3  15   3       54.39       51.89     26.91 o 
   4  15   3        5.69       24.27     28.14 o 
   5  15   3       58.22       98.85     28.14 o 
   6  15   3        3.99      -15.13     27.61 o 
   7  15   3      195.91      211.41     36.23 o 
   8  15   3       17.54        8.09     32.89 o 
   9  15   3       74.29       61.74     35.35 o 
 -11  16   3        1.11       -1.93     29.02 o 
 -10  16   3       19.10      -27.79     27.79 o 
  -9  16   3        6.95      -20.05     26.56 o 
  -8  16   3       51.90       15.48     31.66 o 
  -7  16   3        0.02       20.75     26.73 o 
  -6  16   3      121.68      163.75     33.07 o 
  -5  16   3       50.34       17.94     29.72 o 
  -4  16   3      340.31      279.31     34.65 o 
  -3  16   3        3.22        8.62     27.09 o 
  -2  16   3       81.17       98.50     29.55 o 
  -1  16   3       72.55       67.19     30.25 o 
   0  16   3      305.55      285.39     23.14 o 
   1  16   3        0.36       13.89     24.80 o 
   2  16   3        4.81        8.79     26.21 o 
   3  16   3       27.07       10.90     27.61 o 
   4  16   3        8.96       13.02     25.86 o 
   5  16   3       15.22       -6.86     26.73 o 
   6  16   3       20.83        0.00     25.15 o 
   7  16   3        1.40      -24.27     31.31 o 
   8  16   3        5.61       66.84     30.78 o 
  -9  17   3       10.43       10.73     30.60 o 
  -8  17   3        0.81       -7.56     27.44 o 
  -7  17   3       80.82       93.22     32.36 o 
  -6  17   3       17.36       -3.52     26.38 o 
  -5  17   3        0.53       -6.86     25.68 o 
  -4  17   3       45.43       68.24     30.78 o 
  -3  17   3       81.73       75.10     31.66 o 
  -2  17   3        5.91       18.64     28.49 o 
  -1  17   3        5.63       -4.92     26.56 o 
   0  17   3       12.44       33.14     20.57 o 
   1  17   3        8.43       -4.92     24.98 o 
   2  17   3       16.58       22.87     30.96 o 
   3  17   3        1.94       15.65     28.67 o 
   4  17   3        4.00       49.95     26.38 o 
   5  17   3        4.65       -7.39     26.03 o 
   6  17   3        1.14       -5.80     27.09 o 
   7  17   3       53.18       11.08     32.71 o 
  -8  18   3       12.86       33.42     28.14 o 
  -7  18   3        6.20       10.90     33.07 o 
  -6  18   3        9.65       48.90     29.37 o 
  -5  18   3       15.29       33.24     28.14 o 
  -4  18   3        1.79       36.76     28.32 o 
  -3  18   3       15.30      -25.15     26.56 o 
  -2  18   3       74.88       48.37     33.77 o 
  -1  18   3        0.02       16.01     26.21 o 
   0  18   3       31.67       73.04     43.80 o 
   1  18   3      110.71      108.70     31.48 o 
   2  18   3       75.21      145.11     31.13 o 
   3  18   3       13.75       -3.69     26.91 o 
   4  18   3       96.07      109.40     33.95 o 
   5  18   3       51.95       77.21     31.84 o 
  -5  19   3      101.96       87.06     35.70 o 
  -4  19   3       17.05        0.00     29.02 o 
  -3  19   3       13.17       -3.87     26.56 o 
  -2  19   3        0.03      -19.17     27.97 o 
  -1  19   3       11.84       17.24     30.96 o 
   0  19   3       21.54       38.66     21.68 o 
   1  19   3       46.51       38.87     32.71 o 
   2  19   3       20.21       46.08     30.60 o 
   3  19   3        9.17      -11.96     29.37 o 
 -18   0   4       10.50       24.10     23.04 o 
 -17   0   4       10.16       62.26     25.33 o 
 -16   0   4      130.78      117.32     26.21 o 
 -15   0   4      213.27      224.43     30.78 o 
 -14   0   4       36.11       45.73     21.63 o 
 -13   0   4      236.08      171.84     26.03 o 
 -12   0   4      383.08      377.63     27.44 o 
 -11   0   4        2.59       41.68     15.83 o 
 -10   0   4      215.13      252.57     19.70 o 
  -9   0   4        0.08       20.75     12.31 o 
  -8   0   4      153.64      104.83     14.42 o 
  -7   0   4       95.93       82.14     12.14 o 
  -6   0   4     3105.36     2994.45     41.16 o 
  -5   0   4     2452.26     2118.54     32.54 o 
  -4   0   4     1438.97     1292.41     24.10 o 
  -3   0   4     4098.13     3827.27     37.99 o 
  -2   0   4      119.07      147.74      9.32 o 
  -1   0   4     1633.68     1541.81     25.33 o 
   0   0   4      284.23      312.04      9.26 o 
   1   0   4      222.25      241.49     12.49 o 
   2   0   4     6033.14     6328.54     58.92 o 
   3   0   4      159.63      137.72     13.37 o 
   4   0   4      553.88      587.46     23.22 o 
   5   0   4     1619.78     1514.02     37.11 o 
   6   0   4     5191.65     5101.56     68.95 o 
   7   0   4       34.67       19.35     17.76 o 
   8   0   4     1050.60     1062.88     38.69 o 
   9   0   4      556.41      519.74     33.07 o 
  10   0   4     3586.71     3356.78     72.29 o 
  11   0   4        4.66        5.80     25.68 o 
  12   0   4        2.61       38.52     24.45 o 
  13   0   4       67.36       63.14     24.62 o 
  14   0   4      169.01      120.83     33.42 o 
  15   0   4       29.09       43.97     27.44 o 
 -18   1   4        0.02       38.17     27.44 o 
 -17   1   4       23.12       18.47     27.97 o 
 -16   1   4      158.22      127.87     30.25 o 
 -15   1   4       59.51       76.69     25.86 o 
 -14   1   4       87.63      111.34     23.39 o 
 -13   1   4      579.73      593.26     33.24 o 
 -12   1   4       80.03       84.07     19.88 o 
 -11   1   4       74.60       43.80     17.41 o 
 -10   1   4       12.35       10.03     14.95 o 
  -9   1   4       48.87       67.01     13.02 o 
  -8   1   4      601.87      494.41     22.16 o 
  -7   1   4     1566.42     1541.64     33.24 o 
  -6   1   4       40.33       46.96     10.03 o 
  -5   1   4     1328.95     1208.33     25.33 o 
  -4   1   4      895.94      923.93     20.75 o 
  -3   1   4     3307.21     2953.82     33.95 o 
  -2   1   4    14323.78    13671.24     70.53 o 
  -1   1   4     1519.36     1660.54     26.56 o 
   0   1   4     2457.86     2468.75     36.58 o 
   1   1   4     2634.50     2451.32     35.35 o 
   2   1   4     2794.84     2617.53     38.87 o 
   3   1   4      715.69      825.43     24.80 o 
   4   1   4       73.29       95.15     13.54 o 
   5   1   4      818.98      746.46     27.97 o 
   6   1   4     1600.27     1592.82     40.81 o 
   7   1   4       53.03       62.62     18.12 o 
   8   1   4      106.76      134.38     19.70 o 
   9   1   4      458.91      419.84     30.78 o 
  10   1   4      175.29      214.76     29.20 o 
  11   1   4       67.36       63.49     25.15 o 
  12   1   4      231.86      218.80     31.13 o 
  13   1   4       74.47       44.32     27.44 o 
  14   1   4       13.31       -7.39     25.33 o 
  15   1   4       10.06       42.04     27.97 o 
 -18   2   4       10.42      -26.56     26.56 o 
 -17   2   4        8.29        3.69     27.44 o 
 -16   2   4       33.50       47.49     22.69 o 
 -15   2   4       47.30       49.42     25.50 o 
 -14   2   4      225.80      216.34     29.02 o 
 -13   2   4      586.21      664.67     34.83 o 
 -12   2   4      495.83      482.63     31.66 o 
 -11   2   4       47.98       44.50     17.94 o 
 -10   2   4      570.00      696.86     29.90 o 
  -9   2   4     1162.91     1046.70     33.07 o 
  -8   2   4      200.35      179.93     15.83 o 
  -7   2   4       48.52       46.79     12.31 o 
  -6   2   4     5426.69     5149.23     55.23 o 
  -5   2   4     2155.38     1902.55     31.66 o 
  -4   2   4       63.30       57.69      9.15 o 
  -3   2   4     4941.19     4759.47     43.97 o 
  -2   2   4     5426.34     5102.62     44.50 o 
  -1   2   4     3901.15     3670.03     39.75 o 
   0   2   4      604.14      519.91     21.28 o 
   1   2   4     3450.03     3106.67     40.63 o 
   2   2   4      757.40      594.32     20.58 o 
   3   2   4     1074.52     1026.82     28.14 o 
   4   2   4       85.26       81.96     14.07 o 
   5   2   4        0.50       -3.69     11.43 o 
   6   2   4       13.40       20.58     14.25 o 
   7   2   4       12.65       51.01     15.48 o 
   8   2   4      225.60      271.92     23.22 o 
   9   2   4      215.29      217.39     24.98 o 
  10   2   4      992.67      962.97     43.97 o 
  11   2   4       18.53       22.51     22.51 o 
  12   2   4       10.26       18.12     25.86 o 
  13   2   4       75.76      107.82     28.49 o 
  14   2   4       98.19      127.34     30.60 o 
  15   2   4        0.22       61.74     30.25 o 
 -18   3   4       21.88        6.16     32.01 o 
 -17   3   4       31.24       22.51     28.49 o 
 -16   3   4       71.91       37.82     27.61 o 
 -15   3   4       28.25       47.14     22.69 o 
 -14   3   4       15.85       -4.22     22.69 o 
 -13   3   4      788.08      788.67     39.05 o 
 -12   3   4      175.64      198.05     24.10 o 
 -11   3   4      394.54      392.75     27.09 o 
 -10   3   4      149.52      143.17     19.52 o 
  -9   3   4     1067.09     1130.24     34.12 o 
  -8   3   4      627.23      609.44     23.74 o 
  -7   3   4     1486.80     1334.44     32.19 o 
  -6   3   4      174.15      142.47     13.02 o 
  -5   3   4     3509.46     3517.89     44.32 o 
  -4   3   4      188.92      178.88     12.49 o 
  -3   3   4     7299.18     7176.31     56.64 o 
  -2   3   4      964.32     1087.15     22.34 o 
  -1   3   4     1736.46     1731.77     28.14 o 
   0   3   4     1213.94     1202.40     39.31 o 
   1   3   4     1425.94     1419.75     29.37 o 
   2   3   4     4176.36     4013.01     50.83 o 
   3   3   4     1465.69     1374.72     32.54 o 
   4   3   4      286.13      283.18     19.52 o 
   5   3   4      173.76      173.25     17.76 o 
   6   3   4      286.96      286.87     21.63 o 
   7   3   4      243.10      284.93     23.04 o 
   8   3   4        6.90        3.34     16.18 o 
   9   3   4        0.57        6.33     17.94 o 
  10   3   4      115.09       69.47     26.38 o 
  11   3   4        6.29       22.87     23.22 o 
  12   3   4       22.84       58.57     26.56 o 
  13   3   4        7.58       25.50     25.86 o 
  14   3   4       13.53       -3.69     28.14 o 
 -18   4   4       49.87       56.28     31.31 o 
 -17   4   4       77.69       74.75     30.25 o 
 -16   4   4        0.86        5.28     26.03 o 
 -15   4   4       47.60       25.68     27.44 o 
 -14   4   4      178.82      230.76     26.91 o 
 -13   4   4      181.06      175.18     26.03 o 
 -12   4   4      219.31      195.94     23.74 o 
 -11   4   4        1.47      -17.59     17.59 o 
 -10   4   4       41.09       16.71     17.76 o 
  -9   4   4       59.42       63.67     14.60 o 
  -8   4   4      286.39      254.33     18.64 o 
  -7   4   4      326.14      425.12     20.40 o 
  -6   4   4      438.45      424.24     19.70 o 
  -5   4   4     1391.79     1418.87     29.90 o 
  -4   4   4     1893.33     2182.39     35.18 o 
  -3   4   4     5784.44     6089.51     55.93 o 
  -2   4   4     4880.20     5420.09     51.89 o 
  -1   4   4     6122.64     6005.26     56.11 o 
   0   4   4        1.02       23.61      6.41 o 
   1   4   4     4194.36     4377.27     52.77 o 
   2   4   4     3152.25     3201.65     47.49 o 
   3   4   4     8379.96     7950.38     78.27 o 
   4   4   4      345.93      361.62     22.16 o 
   5   4   4     1945.09     2003.16     45.03 o 
   6   4   4      239.82      239.38     21.28 o 
   7   4   4     1012.11      979.68     36.76 o 
   8   4   4        6.76       16.53     15.65 o 
   9   4   4       26.22       13.02     19.52 o 
  10   4   4      109.18       65.43     25.68 o 
  11   4   4      232.72      201.21     31.31 o 
  12   4   4        5.42       -4.75     22.69 o 
  13   4   4        1.09       31.66     25.33 o 
  14   4   4       12.18       26.21     28.14 o 
 -17   5   4        3.76      -13.19     28.49 o 
 -16   5   4        2.62      -25.86     25.86 o 
 -15   5   4       10.26       -6.33     23.57 o 
 -14   5   4       23.27       73.52     22.69 o 
 -13   5   4        8.47       32.89     20.93 o 
 -12   5   4       29.69       41.16     18.64 o 
 -11   5   4        2.73        3.34     17.06 o 
 -10   5   4      330.24      330.49     25.50 o 
  -9   5   4        2.22       -0.88     13.72 o 
  -8   5   4       66.98       71.94     16.36 o 
  -7   5   4      132.68      136.49     14.77 o 
  -6   5   4      844.94      846.19     27.26 o 
  -5   5   4       28.24       25.50     11.08 o 
  -4   5   4     1869.87     2195.93     37.64 o 
  -3   5   4      423.42      344.38     16.36 o 
  -2   5   4        2.00       13.72      7.56 o 
  -1   5   4      160.37      146.69     13.37 o 
   0   5   4     1175.56     1281.07     57.51 o 
   1   5   4     1154.93      967.72     27.79 o 
   2   5   4       72.41       78.44     13.37 o 
   3   5   4      679.91      621.23     26.38 o 
   4   5   4      451.33      421.60     24.27 o 
   5   5   4      111.59      150.56     17.94 o 
   6   5   4      399.31      370.94     25.33 o 
   7   5   4      109.20       97.79     20.58 o 
   8   5   4        5.90       12.14     16.89 o 
   9   5   4      185.12      191.19     28.14 o 
  10   5   4      164.70      147.74     25.86 o 
  11   5   4      151.12      203.15     28.85 o 
  12   5   4        0.10       22.69     23.57 o 
  13   5   4       14.52        7.56     26.21 o 
  14   5   4       86.81       90.76     29.55 o 
 -17   6   4      152.57      156.71     33.07 o 
 -16   6   4       39.04       38.69     27.26 o 
 -15   6   4       81.34      118.55     26.73 o 
 -14   6   4        6.39       45.03     20.05 o 
 -13   6   4       79.80       75.28     23.74 o 
 -12   6   4        2.46        2.64     17.24 o 
 -11   6   4        1.49       11.96     17.41 o 
 -10   6   4      562.67      500.75     30.60 o 
  -9   6   4       89.59      158.12     18.12 o 
  -8   6   4      125.50      108.87     16.89 o 
  -7   6   4        8.84       15.83     13.54 o 
  -6   6   4     2084.48     2229.17     43.09 o 
  -5   6   4       70.46       68.77     12.84 o 
  -4   6   4      133.04      157.42     13.72 o 
  -3   6   4      242.46      192.77     15.48 o 
  -2   6   4     6162.02     6856.73     68.77 o 
  -1   6   4     1874.53     2214.40     40.45 o 
   0   6   4     1803.58     1991.42     34.39 o 
   1   6   4     3239.45     3330.22     51.18 o 
   2   6   4     2497.20     2606.63     48.19 o 
   3   6   4        7.82       11.08     14.07 o 
   4   6   4      670.34      749.27     30.43 o 
   5   6   4      441.77      411.75     25.68 o 
   6   6   4      650.42      637.94     32.54 o 
   7   6   4       74.64       44.50     19.70 o 
   8   6   4      239.82      216.34     27.61 o 
   9   6   4      177.75      158.30     29.02 o 
  10   6   4       48.48       78.62     21.81 o 
  11   6   4       12.50      -24.80     24.80 o 
  12   6   4       36.59       -1.58     24.62 o 
  13   6   4        3.26      -12.84     23.57 o 
  14   6   4        2.63       23.22     30.60 o 
 -17   7   4        4.82        8.27     26.21 o 
 -16   7   4        2.91       -3.69     26.73 o 
 -15   7   4       59.54       57.87     29.20 o 
 -14   7   4        2.91      -24.45     24.45 o 
 -13   7   4       23.59        7.39     23.22 o 
 -12   7   4        5.33       -5.28     18.64 o 
 -11   7   4      136.19      157.07     23.04 o 
 -10   7   4      217.91      221.79     24.10 o 
  -9   7   4       22.18       30.78     17.59 o 
  -8   7   4      211.32      204.91     21.46 o 
  -7   7   4      159.63      180.28     19.88 o 
  -6   7   4      485.70      438.31     23.74 o 
  -5   7   4     3226.40     3452.81     54.70 o 
  -4   7   4     1417.79     1509.45     37.11 o 
  -3   7   4     2204.81     2276.49     43.44 o 
  -2   7   4      999.22     1038.96     30.43 o 
  -1   7   4     5156.11     5424.14     67.01 o 
   0   7   4     6158.86     6419.57    205.61 o 
   1   7   4     3804.04     3809.33     58.39 o 
   2   7   4      233.35      245.18     20.40 o 
   3   7   4      338.74      373.41     23.57 o 
   4   7   4     1807.28     1903.61     47.31 o 
   5   7   4      970.51      952.77     36.06 o 
   6   7   4      611.10      657.46     32.19 o 
   7   7   4        6.07       -1.06     17.59 o 
   8   7   4      157.72      124.18     24.98 o 
   9   7   4      637.86      586.75     36.41 o 
  10   7   4      273.11      302.00     33.95 o 
  11   7   4      204.35      177.47     33.42 o 
  12   7   4        0.26      -26.38     26.38 o 
  13   7   4       19.34      -22.51     26.38 o 
  14   7   4       21.59       65.08     30.96 o 
 -16   8   4       13.54      -27.61     27.61 o 
 -15   8   4        4.92       32.89     23.22 o 
 -14   8   4       48.22       45.55     25.68 o 
 -13   8   4       11.18       43.62     24.45 o 
 -12   8   4        0.99       34.65     20.93 o 
 -11   8   4      249.73      299.53     27.61 o 
 -10   8   4      253.45      272.80     27.09 o 
  -9   8   4       51.35       44.32     19.00 o 
  -8   8   4        0.44        4.22     15.65 o 
  -7   8   4      249.82      268.58     22.34 o 
  -6   8   4       87.24      128.75     18.64 o 
  -5   8   4      498.50      564.24     26.73 o 
  -4   8   4        7.38        7.74     12.66 o 
  -3   8   4      479.73      431.27     23.04 o 
  -2   8   4       33.02       72.82     15.48 o 
  -1   8   4     4996.36     5474.26     70.35 o 
   0   8   4      603.26      648.36     20.15 o 
   1   8   4      498.13      650.78     27.44 o 
   2   8   4      155.79      147.92     19.00 o 
   3   8   4      313.07      310.09     24.45 o 
   4   8   4      347.08      405.77     26.73 o 
   5   8   4      201.63      220.03     24.45 o 
   6   8   4        0.20       17.06     18.29 o 
   7   8   4      366.50      334.89     29.37 o 
   8   8   4      345.79      343.33     29.02 o 
   9   8   4        3.69      -21.28     21.28 o 
  10   8   4        3.77        9.85     24.80 o 
  11   8   4        5.81       17.76     25.50 o 
  12   8   4       19.98       21.11     27.79 o 
  13   8   4        9.07       -1.93     27.09 o 
 -16   9   4       36.30       12.31     32.54 o 
 -15   9   4       28.17       11.43     27.26 o 
 -14   9   4       84.51       72.46     28.32 o 
 -13   9   4        0.60       19.70     21.99 o 
 -12   9   4        0.20       16.71     21.46 o 
 -11   9   4        9.08       50.83     19.88 o 
 -10   9   4      222.71      210.89     26.73 o 
  -9   9   4      271.93      283.00     26.91 o 
  -8   9   4       35.28       37.64     20.05 o 
  -7   9   4       80.62      114.68     17.76 o 
  -6   9   4     1453.31     1442.61     42.39 o 
  -5   9   4      445.09      377.98     26.73 o 
  -4   9   4       30.94       31.48     15.65 o 
  -3   9   4       29.40       37.82     15.13 o 
  -2   9   4      588.34      726.58     30.25 o 
  -1   9   4       30.10       16.18     15.65 o 
   0   9   4      115.73      157.81     38.61 o 
   1   9   4      419.69      359.16     25.50 o 
   2   9   4      466.12      417.90     27.61 o 
   3   9   4       26.82       62.97     17.41 o 
   4   9   4       40.63       33.42     21.46 o 
   5   9   4      437.40      420.37     30.08 o 
   6   9   4       20.27       26.03     20.23 o 
   7   9   4      116.53      105.53     24.62 o 
   8   9   4      199.40      212.47     30.25 o 
   9   9   4       37.59       58.92     24.10 o 
  10   9   4       90.66       77.21     28.67 o 
  11   9   4       32.46       70.18     26.91 o 
  12   9   4        8.44       19.88     28.67 o 
  13   9   4        2.18      -13.89     26.56 o 
 -16  10   4        2.01      -12.14     26.73 o 
 -15  10   4        7.82       -1.93     26.73 o 
 -14  10   4       20.63       42.74     24.45 o 
 -13  10   4      183.58      210.89     31.13 o 
 -12  10   4        1.75       -4.57     21.46 o 
 -11  10   4      147.14      143.87     27.97 o 
 -10  10   4       16.78       19.52     20.05 o 
  -9  10   4      230.03      272.27     26.38 o 
  -8  10   4        4.02        0.00     18.47 o 
  -7  10   4       11.04        0.00     16.36 o 
  -6  10   4       40.31       54.52     19.52 o 
  -5  10   4     1469.79     1527.92     44.85 o 
  -4  10   4      355.78      383.96     26.91 o 
  -3  10   4      271.24      254.15     25.50 o 
  -2  10   4      131.24       99.38     19.52 o 
  -1  10   4     3372.55     3723.32     65.96 o 
   0  10   4      185.58      189.92     15.04 o 
   1  10   4     1275.47     1130.07     40.28 o 
   2  10   4      185.17      169.73     24.27 o 
   3  10   4     4195.79     4319.05     75.28 o 
   4  10   4        0.03       -7.74     19.17 o 
   5  10   4        6.60       18.47     19.70 o 
   6  10   4       66.15       44.50     24.27 o 
   7  10   4      102.09       85.66     23.39 o 
   8  10   4       71.89       69.12     26.73 o 
   9  10   4      101.57      152.84     26.38 o 
  10  10   4        0.11       10.73     27.09 o 
  11  10   4        1.80       27.09     26.38 o 
  12  10   4        1.50       20.75     26.73 o 
 -15  11   4       12.80      -28.14     28.14 o 
 -14  11   4        2.77       27.26     25.86 o 
 -13  11   4       13.05       58.22     24.10 o 
 -12  11   4        0.10       40.81     24.98 o 
 -11  11   4        9.84       -8.97     24.45 o 
 -10  11   4        5.89       -5.63     22.51 o 
  -9  11   4      278.42      262.25     26.56 o 
  -8  11   4       14.60       41.16     20.05 o 
  -7  11   4      188.88      237.97     24.98 o 
  -6  11   4       45.17       73.17     20.40 o 
  -5  11   4       23.20       14.25     18.12 o 
  -4  11   4      975.44     1005.19     39.57 o 
  -3  11   4       45.64       32.36     19.35 o 
  -2  11   4      362.98      387.83     28.49 o 
  -1  11   4      506.10      490.02     31.13 o 
   0  11   4      652.99      571.99     23.49 o 
   1  11   4      143.44      176.94     24.62 o 
   2  11   4      551.54      569.17     33.77 o 
   3  11   4      826.88      877.49     40.10 o 
   4  11   4      113.04      148.62     23.92 o 
   5  11   4      216.93      180.63     28.49 o 
   6  11   4      414.20      452.20     34.12 o 
   7  11   4      220.45      215.46     29.02 o 
   8  11   4       63.30       16.71     28.49 o 
   9  11   4        6.89       21.28     24.98 o 
  10  11   4        1.35      -12.14     26.21 o 
  11  11   4       84.68      145.46     31.66 o 
  12  11   4        0.90       -7.91     29.02 o 
 -14  12   4       10.03      -29.72     29.72 o 
 -13  12   4        0.20      -25.50     25.50 o 
 -12  12   4        6.98      -11.78     24.27 o 
 -11  12   4       74.72       50.48     28.85 o 
 -10  12   4      131.77      173.25     29.20 o 
  -9  12   4       13.88       31.48     22.16 o 
  -8  12   4       20.51       65.96     21.28 o 
  -7  12   4       36.12       59.10     20.05 o 
  -6  12   4      271.89      349.31     29.37 o 
  -5  12   4        0.11       18.29     16.71 o 
  -4  12   4       17.15        5.10     22.16 o 
  -3  12   4        5.56      -16.71     18.47 o 
  -2  12   4       90.78      146.16     23.74 o 
  -1  12   4      104.10      103.60     21.81 o 
   0  12   4        0.51       -2.29     12.89 o 
   1  12   4       54.15       38.87     22.34 o 
   2  12   4       11.60       10.73     22.16 o 
   3  12   4      120.46       72.99     27.61 o 
   4  12   4       23.58       14.42     24.10 o 
   5  12   4       20.19       25.68     22.16 o 
   6  12   4      131.93      142.82     26.91 o 
   7  12   4        9.11       -1.58     23.39 o 
   8  12   4       27.97       42.39     27.44 o 
   9  12   4       70.45       61.74     30.60 o 
  10  12   4       92.97      121.36     30.43 o 
  11  12   4       36.60       21.28     32.71 o 
 -14  13   4       36.15       72.82     30.43 o 
 -13  13   4        4.62       -5.63     27.97 o 
 -12  13   4        5.00      -17.76     25.15 o 
 -11  13   4        6.14       12.49     26.03 o 
 -10  13   4        2.43       52.59     24.98 o 
  -9  13   4      132.80      156.54     30.60 o 
  -8  13   4       45.72       51.01     25.86 o 
  -7  13   4        4.39      -21.81     23.22 o 
  -6  13   4       20.86       39.22     21.81 o 
  -5  13   4      492.29      538.03     35.70 o 
  -4  13   4      531.29      549.47     36.58 o 
  -3  13   4       75.84       70.53     25.86 o 
  -2  13   4        0.43      -10.90     19.70 o 
  -1  13   4      938.58      899.13     40.63 o 
   0  13   4     1729.22     1731.49    100.69 o 
   1  13   4       53.31       68.95     26.03 o 
   2  13   4        0.03       33.24     24.10 o 
   3  13   4      635.90      558.44     37.99 o 
   4  13   4      952.62      930.08     48.72 o 
   5  13   4       25.37      -24.45     24.45 o 
   6  13   4        2.80       33.95     26.38 o 
   7  13   4      163.08      149.33     34.83 o 
   8  13   4      245.62      296.02     35.70 o 
   9  13   4      201.75      150.56     37.82 o 
  10  13   4        0.04      -15.30     29.90 o 
 -13  14   4       37.76       53.12     33.77 o 
 -12  14   4        9.99      -29.55     29.55 o 
 -11  14   4       85.05      152.67     28.49 o 
 -10  14   4       72.75       72.64     27.26 o 
  -9  14   4        2.03       19.00     25.50 o 
  -8  14   4       71.42       68.42     28.67 o 
  -7  14   4      426.82      440.07     36.76 o 
  -6  14   4      129.21      140.53     29.90 o 
  -5  14   4      177.94      206.49     26.73 o 
  -4  14   4       44.04       64.02     25.86 o 
  -3  14   4      653.28      627.03     39.93 o 
  -2  14   4       73.89       56.99     26.56 o 
  -1  14   4     1201.31     1064.28     50.30 o 
   0  14   4       60.92       59.59     24.62 o 
   1  14   4     1323.75     1290.12     51.89 o 
   2  14   4      265.35      298.13     30.78 o 
   3  14   4      571.09      535.22     37.82 o 
   4  14   4        7.13       48.37     25.86 o 
   5  14   4      377.56      371.47     39.57 o 
   6  14   4      369.70      354.23     37.29 o 
   7  14   4      211.97      223.02     36.06 o 
   8  14   4        1.25       69.47     31.48 o 
   9  14   4      120.01      110.81     37.82 o 
  10  14   4      166.17      237.97     39.40 o 
 -12  15   4        7.64      -23.74     29.55 o 
 -11  15   4       14.96        0.00     26.91 o 
 -10  15   4       96.29      126.11     30.78 o 
  -9  15   4        2.56       31.66     27.61 o 
  -8  15   4       57.73       75.63     29.90 o 
  -7  15   4      111.12      113.80     31.13 o 
  -6  15   4      133.27      121.71     30.25 o 
  -5  15   4       17.88       20.23     26.03 o 
  -4  15   4       49.11       51.18     28.32 o 
  -3  15   4      394.04      352.12     36.23 o 
  -2  15   4       73.14      112.22     28.32 o 
  -1  15   4       35.85      -11.43     27.09 o 
   0  15   4        1.58      -17.84     17.84 o 
   1  15   4      410.69      324.33     36.06 o 
   2  15   4        4.84       16.89     26.03 o 
   3  15   4        0.06      -24.10     24.10 o 
   4  15   4       43.48       42.92     26.38 o 
   5  15   4      251.97      239.73     37.11 o 
   6  15   4        3.88        7.74     29.72 o 
   7  15   4       40.59       10.03     32.54 o 
   8  15   4       24.83       23.04     32.89 o 
   9  15   4      297.93      306.57     42.56 o 
 -11  16   4       55.57       73.52     30.78 o 
 -10  16   4        0.67       -7.56     25.68 o 
  -9  16   4       80.81      105.88     31.31 o 
  -8  16   4       23.34       29.02     26.56 o 
  -7  16   4      123.37      109.58     35.35 o 
  -6  16   4        4.28       20.40     27.97 o 
  -5  16   4       57.80      103.42     29.37 o 
  -4  16   4      209.33      167.44     37.29 o 
  -3  16   4      528.83      525.90     41.16 o 
  -2  16   4        0.19       10.55     26.91 o 
  -1  16   4      109.06       63.49     30.78 o 
   0  16   4      115.79      169.73     22.61 o 
   1  16   4      168.32      147.39     32.89 o 
   2  16   4       33.64       61.56     27.61 o 
   3  16   4        0.06       54.00     24.10 o 
   4  16   4       67.23       71.06     29.37 o 
   5  16   4      399.05      375.69     42.92 o 
   6  16   4       53.42      156.36     28.32 o 
   7  16   4       26.72       68.24     31.48 o 
   8  16   4       16.58       24.45     33.59 o 
  -9  17   4       18.46       40.63     30.25 o 
  -8  17   4        0.51        4.22     30.25 o 
  -7  17   4       24.28       12.14     30.78 o 
  -6  17   4       90.69      131.74     32.01 o 
  -5  17   4      128.16      162.17     33.07 o 
  -4  17   4       33.82       36.58     29.37 o 
  -3  17   4       20.79       11.43     29.55 o 
  -2  17   4      207.91      228.30     36.76 o 
  -1  17   4      142.52       64.73     33.07 o 
   0  17   4      103.68       69.20     23.18 o 
   1  17   4       86.40       84.07     28.67 o 
   2  17   4      187.03      167.44     33.95 o 
   3  17   4      153.09      141.94     32.36 o 
   4  17   4       53.32       74.05     32.36 o 
   5  17   4      134.41      172.02     36.58 o 
   6  17   4       28.43       56.99     35.00 o 
  -8  18   4       32.23       20.05     33.42 o 
  -7  18   4       47.48       23.92     31.13 o 
  -6  18   4       22.34       -9.50     26.38 o 
  -5  18   4       47.35       18.82     31.13 o 
  -4  18   4        1.54       55.76     28.49 o 
  -3  18   4       90.76      145.81     35.18 o 
  -2  18   4       67.05       40.98     31.48 o 
  -1  18   4        0.40       36.76     26.03 o 
   0  18   4        1.82      -10.35     19.00 o 
   1  18   4       26.34       24.62     29.72 o 
   2  18   4        1.91       14.60     28.14 o 
   3  18   4       61.96       17.06     33.77 o 
   4  18   4        6.01        8.79     31.66 o 
  -5  19   4       55.75       54.00     31.13 o 
  -4  19   4       30.39       86.54     34.12 o 
  -3  19   4       51.60       28.67     32.01 o 
  -2  19   4       43.04      105.71     30.43 o 
  -1  19   4      342.54      375.87     42.56 o 
   0  19   4       82.86      112.75     23.12 o 
   1  19   4        0.24      -23.74     26.91 o 
   2  19   4       49.39       20.05     32.19 o 
 -18   1   5        0.08        5.98     27.61 o 
 -17   1   5       55.19       96.03     27.97 o 
 -16   1   5       30.96        6.68     26.21 o 
 -15   1   5        3.65       27.26     20.93 o 
 -14   1   5        0.01       -4.05     19.17 o 
 -13   1   5      419.45      351.24     30.43 o 
 -12   1   5        1.80       -8.97     16.36 o 
 -11   1   5        1.68        2.11     15.13 o 
 -10   1   5      265.93      246.59     21.46 o 
  -9   1   5     1733.67     1463.54     37.46 o 
  -8   1   5      165.01      159.88     16.01 o 
  -7   1   5      180.51      209.48     15.83 o 
  -6   1   5       11.27        8.62      9.67 o 
  -5   1   5     7091.73     6664.83     59.80 o 
  -4   1   5       23.85       10.03      7.74 o 
  -3   1   5      154.17      145.28     11.08 o 
  -2   1   5     1597.80     1739.86     29.55 o 
  -1   1   5     4895.35     5174.73     51.89 o 
   0   1   5     3431.26     3356.53     30.97 o 
   1   1   5      131.46      112.74     12.84 o 
   2   1   5      156.08      153.20     15.30 o 
   3   1   5     1328.42     1394.95     33.95 o 
   4   1   5     3708.10     3574.52     55.76 o 
   5   1   5      125.65      110.63     18.64 o 
   6   1   5      345.86      340.34     25.50 o 
   7   1   5      251.13      201.21     25.15 o 
   8   1   5      473.40      493.54     32.19 o 
   9   1   5      109.88      104.12     25.50 o 
  10   1   5      143.77      134.90     26.91 o 
  11   1   5      113.19       98.67     28.49 o 
  12   1   5       17.23       17.41     24.98 o 
  13   1   5        3.55      -26.03     26.03 o 
  14   1   5       10.38       -3.87     27.79 o 
 -18   2   5        8.11      -23.39     26.56 o 
 -17   2   5       17.82       29.20     27.09 o 
 -16   2   5        3.01        4.92     23.39 o 
 -15   2   5        7.42       56.46     20.58 o 
 -14   2   5        7.10       36.23     22.16 o 
 -13   2   5       13.87       -6.16     20.40 o 
 -12   2   5        0.08       13.72     17.59 o 
 -11   2   5        0.04       -4.05     15.83 o 
 -10   2   5       52.97       54.00     16.71 o 
  -9   2   5      220.00      212.12     19.17 o 
  -8   2   5      535.74      572.68     24.10 o 
  -7   2   5      997.79      936.94     27.09 o 
  -6   2   5     1953.72     1810.57     34.65 o 
  -5   2   5      463.40      411.04     17.06 o 
  -4   2   5      116.56      132.44     12.14 o 
  -3   2   5     1664.53     1560.28     28.32 o 
  -2   2   5     1093.62     1140.62     24.62 o 
  -1   2   5      105.90       71.41      9.85 o 
   0   2   5      290.50      244.44     10.26 o 
   1   2   5       58.07       46.08     11.08 o 
   2   2   5     3301.21     3240.34     48.54 o 
   3   2   5       68.00       59.27     14.42 o 
   4   2   5      922.87      986.54     32.01 o 
   5   2   5      497.58      535.92     26.73 o 
   6   2   5     1291.84     1232.61     39.40 o 
   7   2   5       38.17       28.67     19.70 o 
   8   2   5     1044.21     1163.66     42.56 o 
   9   2   5       58.28       98.85     24.45 o 
  10   2   5       36.76      -22.69     22.69 o 
  11   2   5        3.07        6.51     25.68 o 
  12   2   5       21.65      -21.46     24.62 o 
  13   2   5       39.14       45.91     26.91 o 
  14   2   5        5.22      -28.67     28.67 o 
 -18   3   5        2.80      -29.90     29.90 o 
 -17   3   5       40.10       38.87     26.56 o 
 -16   3   5       37.04        5.10     24.80 o 
 -15   3   5       40.25       54.17     23.04 o 
 -14   3   5       14.52      -19.52     22.69 o 
 -13   3   5      489.85      482.10     33.95 o 
 -12   3   5      554.88      627.56     32.36 o 
 -11   3   5        7.51      -17.94     17.94 o 
 -10   3   5      725.56      745.23     30.60 o 
  -9   3   5      698.16      687.71     27.79 o 
  -8   3   5      620.71      583.24     24.98 o 
  -7   3   5      295.82      321.87     18.64 o 
  -6   3   5      365.42      351.42     17.94 o 
  -5   3   5     2348.79     2272.27     37.64 o 
  -4   3   5     1174.93     1224.16     26.91 o 
  -3   3   5      494.05      495.12     18.12 o 
  -2   3   5      321.15      361.44     16.01 o 
  -1   3   5     1793.80     1804.94     33.24 o 
   0   3   5      183.60      275.31     11.07 o 
   1   3   5      347.42      403.66     19.52 o 
   2   3   5     2846.64     3020.48     48.37 o 
   3   3   5     1249.52     1220.65     34.30 o 
   4   3   5      530.88      501.10     26.38 o 
   5   3   5        5.58       -2.64     13.89 o 
   6   3   5      176.31      219.86     22.16 o 
   7   3   5      100.32       99.02     20.05 o 
   8   3   5       15.81       23.57     19.52 o 
   9   3   5       84.52       66.66     22.87 o 
  10   3   5        1.54       -7.04     20.58 o 
  11   3   5       97.78       96.39     26.73 o 
  12   3   5        7.01      -24.45     24.45 o 
  13   3   5        0.00       42.56     26.73 o 
  14   3   5       12.92      -23.74     30.78 o 
 -18   4   5       64.64       45.20     29.55 o 
 -17   4   5        0.91      -25.68     25.68 o 
 -16   4   5        0.25      -24.27     24.27 o 
 -15   4   5        2.34      -24.98     24.98 o 
 -14   4   5       36.92       37.46     22.51 o 
 -13   4   5        9.09        3.87     20.40 o 
 -12   4   5      195.77      167.62     25.86 o 
 -11   4   5       32.97      -17.94     17.94 o 
 -10   4   5      603.85      588.34     29.20 o 
  -9   4   5      235.20      201.56     19.88 o 
  -8   4   5       39.46       85.66     14.42 o 
  -7   4   5     1056.81      911.44     28.67 o 
  -6   4   5      148.14      140.88     13.89 o 
  -5   4   5     3674.00     3684.80     49.42 o 
  -4   4   5     3166.94     3198.13     44.67 o 
  -3   4   5     7396.97     7872.11     66.48 o 
  -2   4   5     3249.68     3406.55     43.97 o 
  -1   4   5     5388.93     5853.83     59.80 o 
   0   4   5     1258.42     1322.59     88.47 o 
   1   4   5     2130.03     2306.56     42.04 o 
   2   4   5       41.08       75.45     16.18 o 
   3   4   5     4714.67     4597.83     64.02 o 
   4   4   5     1823.94     1836.95     43.97 o 
   5   4   5      591.73      649.90     29.72 o 
   6   4   5      209.00      201.92     21.46 o 
   7   4   5      344.78      317.12     27.09 o 
   8   4   5        5.57       -2.46     18.12 o 
   9   4   5        1.40        2.81     20.93 o 
  10   4   5      200.64      213.35     29.02 o 
  11   4   5      126.01      146.51     26.91 o 
  12   4   5       76.11       97.97     23.92 o 
  13   4   5       16.89       45.38     29.72 o 
  14   4   5        2.32       12.84     29.55 o 
 -17   5   5        6.63       28.85     27.26 o 
 -16   5   5       55.47       31.84     28.49 o 
 -15   5   5      164.19      207.55     29.55 o 
 -14   5   5      169.28      143.87     27.44 o 
 -13   5   5      420.09      428.28     33.24 o 
 -12   5   5      319.09      293.03     26.38 o 
 -11   5   5        9.45      -19.00     19.00 o 
 -10   5   5       27.91       63.67     18.12 o 
  -9   5   5     1401.01     1521.76     41.33 o 
  -8   5   5      266.87      270.86     20.05 o 
  -7   5   5       70.56       58.04     13.54 o 
  -6   5   5        1.03       -6.33     10.90 o 
  -5   5   5     3925.82     4315.00     55.76 o 
  -4   5   5      658.59      582.36     21.46 o 
  -3   5   5      485.30      473.66     20.23 o 
  -2   5   5       64.55       39.40     11.78 o 
  -1   5   5     3864.19     4306.03     55.58 o 
   0   5   5      265.25      309.09     12.78 o 
   1   5   5      670.35      680.15     25.68 o 
   2   5   5     1150.45     1268.66     35.00 o 
   3   5   5      978.39      965.96     32.19 o 
   4   5   5        0.11       -3.34     12.49 o 
   5   5   5      309.76      293.03     24.62 o 
   6   5   5      224.48      249.05     25.15 o 
   7   5   5        0.04      -17.76     17.76 o 
   8   5   5        0.88       32.89     18.64 o 
   9   5   5        0.48       -2.64     19.88 o 
  10   5   5        7.50        6.16     26.21 o 
  11   5   5       12.37       18.82     24.27 o 
  12   5   5        8.01      -27.09     27.09 o 
  13   5   5       11.12       20.05     26.73 o 
 -17   6   5        4.92      -22.87     28.49 o 
 -16   6   5        1.09        9.15     24.27 o 
 -15   6   5       41.69       68.60     21.28 o 
 -14   6   5       19.04       50.66     22.69 o 
 -13   6   5       35.43       12.66     23.74 o 
 -12   6   5       11.36      -19.70     19.70 o 
 -11   6   5      185.56      203.32     22.87 o 
 -10   6   5       31.08       30.43     18.29 o 
  -9   6   5        1.74      -15.13     15.13 o 
  -8   6   5      872.25      909.68     32.71 o 
  -7   6   5       73.90      129.45     16.18 o 
  -6   6   5       31.67       35.35     13.37 o 
  -5   6   5       96.87      112.92     14.42 o 
  -4   6   5     1546.01     1657.72     36.58 o 
  -3   6   5      182.12      134.73     14.42 o 
  -2   6   5     3472.25     3575.05     52.41 o 
  -1   6   5      106.40      161.64     16.89 o 
   0   6   5     7226.21     7208.33    345.18 o 
   1   6   5        2.15        5.80     13.37 o 
   2   6   5     1589.67     1710.66     41.68 o 
   3   6   5      269.99      259.78     21.46 o 
   4   6   5     1185.12     1228.39     38.69 o 
   5   6   5        0.89       19.52     14.77 o 
   6   6   5     1269.52     1246.15     42.92 o 
   7   6   5       19.89       26.56     20.75 o 
   8   6   5      658.62      580.77     36.23 o 
   9   6   5      264.42      270.86     29.20 o 
  10   6   5        3.10       30.78     25.15 o 
  11   6   5        8.41      -16.36     25.68 o 
  12   6   5        1.56       47.49     23.92 o 
  13   6   5       14.38       51.53     26.73 o 
 -17   7   5        7.16       32.54     28.85 o 
 -16   7   5       53.05      129.45     28.85 o 
 -15   7   5       12.96       46.61     26.91 o 
 -14   7   5      190.19      203.68     29.02 o 
 -13   7   5        0.01        5.80     20.93 o 
 -12   7   5        2.65        9.50     19.70 o 
 -11   7   5        0.08       11.26     17.24 o 
 -10   7   5        3.32      -11.08     18.12 o 
  -9   7   5        6.64       30.96     14.07 o 
  -8   7   5      495.70      485.80     27.26 o 
  -7   7   5        9.52       -8.79     14.25 o 
  -6   7   5       26.29       20.58     13.54 o 
  -5   7   5       10.54        3.34     12.49 o 
  -4   7   5      881.55      853.22     28.67 o 
  -3   7   5      640.24      600.65     26.73 o 
  -2   7   5      147.15       90.23     15.65 o 
  -1   7   5      876.38      903.35     31.66 o 
   0   7   5       77.69       81.16     12.19 o 
   1   7   5       77.93       56.11     15.83 o 
   2   7   5        0.54       -1.58     12.84 o 
   3   7   5      301.46      283.35     23.22 o 
   4   7   5      319.25      360.57     26.21 o 
   5   7   5       13.05       14.95     19.35 o 
   6   7   5        7.40       -4.40     17.41 o 
   7   7   5       37.47        9.32     21.46 o 
   8   7   5      311.46      302.35     32.54 o 
   9   7   5        0.07       21.63     23.74 o 
  10   7   5       57.22       55.23     26.03 o 
  11   7   5        6.02      -23.22     23.22 o 
  12   7   5        4.77      -26.21     26.21 o 
  13   7   5        7.38       42.39     30.78 o 
 -17   8   5        0.15        8.44     26.56 o 
 -16   8   5        0.11      -14.95     25.33 o 
 -15   8   5       66.93      105.88     27.09 o 
 -14   8   5        1.08        0.00     21.46 o 
 -13   8   5       19.87        1.58     22.34 o 
 -12   8   5        9.11       15.65     19.35 o 
 -11   8   5        0.74       -8.79     17.59 o 
 -10   8   5       77.30       68.60     19.52 o 
  -9   8   5       11.00       24.98     17.94 o 
  -8   8   5      327.23      300.41     24.45 o 
  -7   8   5       10.43       22.87     14.77 o 
  -6   8   5       13.60       22.69     16.01 o 
  -5   8   5       26.14       26.38     14.07 o 
  -4   8   5        4.36       15.13     15.13 o 
  -3   8   5      519.10      497.58     25.86 o 
  -2   8   5      345.42      396.97     22.87 o 
  -1   8   5       34.20       45.73     15.65 o 
   0   8   5       82.70       89.95     12.19 o 
   1   8   5      830.12      729.40     31.31 o 
   2   8   5        9.80        9.15     15.30 o 
   3   8   5       19.53       20.58     16.71 o 
   4   8   5       68.62       83.02     19.88 o 
   5   8   5      197.09      221.09     25.68 o 
   6   8   5        5.41       26.21     19.88 o 
   7   8   5      129.86      100.96     24.45 o 
   8   8   5        8.69       -8.27     22.87 o 
   9   8   5      236.27      160.06     30.60 o 
  10   8   5      137.56      109.75     30.60 o 
  11   8   5        0.02        0.00     26.03 o 
  12   8   5        2.11       -1.93     27.61 o 
 -16   9   5        5.99       -7.74     28.49 o 
 -15   9   5       36.30        7.56     27.79 o 
 -14   9   5       52.30        5.28     30.08 o 
 -13   9   5      315.76      313.08     34.47 o 
 -12   9   5       10.43       -8.62     23.57 o 
 -11   9   5       21.84       15.48     22.51 o 
 -10   9   5        8.91       11.78     18.47 o 
  -9   9   5     1961.28     2132.61     55.76 o 
  -8   9   5      169.22      157.24     23.04 o 
  -7   9   5       46.13       57.51     18.29 o 
  -6   9   5       46.57       81.08     19.00 o 
  -5   9   5     7264.46     7869.65     92.52 o 
  -4   9   5      538.44      617.18     30.25 o 
  -3   9   5      154.92      192.42     21.46 o 
  -2   9   5      508.11      485.62     27.79 o 
  -1   9   5     2592.66     2885.23     56.46 o 
   0   9   5      297.44      304.08     16.37 o 
   1   9   5      243.18      189.43     21.81 o 
   2   9   5      371.15      351.60     28.14 o 
   3   9   5     1022.28      960.34     40.28 o 
   4   9   5      180.35      180.11     23.04 o 
   5   9   5       33.33      -21.11     21.11 o 
   6   9   5       82.52       45.91     24.98 o 
   7   9   5        5.56       23.74     21.63 o 
   8   9   5        0.33      -20.23     23.39 o 
   9   9   5      158.09      153.90     31.66 o 
  10   9   5       47.88       16.36     28.67 o 
  11   9   5       17.99       58.57     27.09 o 
  12   9   5       14.48       54.52     30.96 o 
 -16  10   5        2.23       31.66     26.56 o 
 -15  10   5        8.74       21.63     27.61 o 
 -14  10   5        0.27       23.92     26.56 o 
 -13  10   5       82.36       56.46     30.78 o 
 -12  10   5        7.58       12.84     24.27 o 
 -11  10   5      128.40      128.40     26.38 o 
 -10  10   5       32.52       41.86     24.62 o 
  -9  10   5        7.53       28.85     21.46 o 
  -8  10   5        1.05       -5.80     17.59 o 
  -7  10   5       73.02       88.47     17.94 o 
  -6  10   5      448.62      484.92     30.60 o 
  -5  10   5      149.33      179.05     26.21 o 
  -4  10   5      237.99      230.94     25.50 o 
  -3  10   5      145.54      139.48     23.04 o 
  -2  10   5      403.87      493.18     29.20 o 
  -1  10   5        7.65       25.33     17.76 o 
   0  10   5        6.52       13.14     12.62 o 
   1  10   5       54.27       41.51     21.28 o 
   2  10   5     1258.07     1163.84     43.27 o 
   3  10   5       79.96       71.23     21.99 o 
   4  10   5        1.88       -2.29     18.12 o 
   5  10   5      101.58       89.35     25.68 o 
   6  10   5      490.95      499.69     35.53 o 
   7  10   5      123.01      130.16     27.44 o 
   8  10   5       25.98        8.27     26.03 o 
   9  10   5        2.10       26.56     25.50 o 
  10  10   5       49.82       39.93     27.79 o 
  11  10   5        0.25       -3.69     26.73 o 
  12  10   5       51.49       39.22     33.42 o 
 -15  11   5        2.24       16.53     27.26 o 
 -14  11   5        0.00        0.00     25.15 o 
 -13  11   5        2.87       21.63     23.92 o 
 -12  11   5      109.80       82.84     31.84 o 
 -11  11   5       87.74      123.65     30.08 o 
 -10  11   5       17.73        1.58     21.46 o 
  -9  11   5       80.79      135.26     23.92 o 
  -8  11   5      182.76      214.05     27.97 o 
  -7  11   5       65.74       57.69     21.99 o 
  -6  11   5      334.85      328.20     28.67 o 
  -5  11   5       46.49       26.73     19.00 o 
  -4  11   5       24.63       43.27     18.64 o 
  -3  11   5      794.13      823.14     37.11 o 
  -2  11   5     2042.64     2097.96     54.52 o 
  -1  11   5       86.41      131.39     21.28 o 
   0  11   5       36.82       34.43     14.34 o 
   1  11   5        5.93       17.59     18.64 o 
   2  11   5     2510.43     2331.01     60.50 o 
   3  11   5      167.61      199.10     25.50 o 
   4  11   5      469.72      380.44     32.19 o 
   5  11   5       29.04       53.65     25.33 o 
   6  11   5      182.02      172.72     28.67 o 
   7  11   5        0.82      -22.51     23.04 o 
   8  11   5       16.48       15.83     24.62 o 
   9  11   5       47.14       59.80     27.61 o 
  10  11   5       75.53       59.63     30.43 o 
  11  11   5       70.58       82.84     34.30 o 
 -14  12   5        9.75       16.18     28.67 o 
 -13  12   5       53.51       39.93     32.19 o 
 -12  12   5       28.84      -11.78     27.79 o 
 -11  12   5      857.07      920.76     49.25 o 
 -10  12   5        9.10       17.59     24.62 o 
  -9  12   5       35.60       40.81     24.98 o 
  -8  12   5      266.42      317.12     30.08 o 
  -7  12   5     1247.23     1164.19     46.79 o 
  -6  12   5        6.78       -1.23     20.40 o 
  -5  12   5       11.56       -7.21     19.35 o 
  -4  12   5       68.26      119.78     23.04 o 
  -3  12   5     2098.10     2000.88     57.69 o 
  -2  12   5       18.35       13.19     22.69 o 
  -1  12   5       24.24       47.31     23.39 o 
   0  12   5      194.22      255.74     28.32 o 
   1  12   5      732.13      682.79     38.34 o 
   2  12   5      337.30      312.55     32.19 o 
   3  12   5      165.04      172.37     27.26 o 
   4  12   5       34.89       33.24     25.15 o 
   5  12   5      163.43      182.75     28.14 o 
   6  12   5       60.53       58.39     27.97 o 
   7  12   5       98.45      101.84     29.37 o 
   8  12   5        1.43       -6.68     23.57 o 
   9  12   5       33.23       61.03     29.02 o 
  10  12   5       32.86      -32.19     32.19 o 
 -14  13   5       24.20       63.85     28.49 o 
 -13  13   5        8.93       11.96     27.44 o 
 -12  13   5        1.39        9.50     28.49 o 
 -11  13   5       59.04       73.34     26.91 o 
 -10  13   5       30.37       47.49     27.44 o 
  -9  13   5      280.22      262.25     34.83 o 
  -8  13   5       46.25       84.07     26.73 o 
  -7  13   5       16.41       31.66     24.98 o 
  -6  13   5      311.12      302.00     31.13 o 
  -5  13   5      290.73      329.96     32.54 o 
  -4  13   5      336.58      295.84     33.07 o 
  -3  13   5      651.28      536.45     39.05 o 
  -2  13   5     1465.45     1428.37     52.77 o 
  -1  13   5     1476.84     1608.30     55.58 o 
   0  13   5      141.49      124.10     41.07 o 
   1  13   5       68.42       43.97     25.68 o 
   2  13   5     1529.70     1394.95     54.17 o 
   3  13   5      178.72      165.16     31.48 o 
   4  13   5      128.79       95.86     30.78 o 
   5  13   5      205.02      134.02     34.47 o 
   6  13   5       12.44       26.56     26.21 o 
   7  13   5       75.77       48.37     29.72 o 
   8  13   5        0.06        1.93     28.14 o 
   9  13   5        3.42       10.38     29.90 o 
  10  13   5        0.64       41.68     29.02 o 
 -13  14   5        1.68      -27.79     28.49 o 
 -12  14   5        0.01      -24.27     28.67 o 
 -11  14   5        1.84      -26.03     26.03 o 
 -10  14   5      124.03      161.46     29.37 o 
  -9  14   5       24.61       12.14     28.67 o 
  -8  14   5       27.50       65.43     27.09 o 
  -7  14   5       13.45       43.97     26.38 o 
  -6  14   5      417.31      334.53     36.41 o 
  -5  14   5        3.80      -18.29     23.22 o 
  -4  14   5       43.64       64.02     26.73 o 
  -3  14   5      149.85      148.45     29.37 o 
  -2  14   5      463.70      420.72     35.18 o 
  -1  14   5       48.85        3.17     28.49 o 
   0  14   5        0.05      -17.40     17.40 o 
   1  14   5      116.93      110.63     24.98 o 
   2  14   5       17.21       -2.81     23.57 o 
   3  14   5       14.49       20.05     26.21 o 
   4  14   5        3.86       19.17     23.74 o 
   5  14   5       36.08       41.68     27.61 o 
   6  14   5        0.27      -27.09     27.09 o 
   7  14   5        0.02      -19.70     28.32 o 
   8  14   5        4.74      -16.89     26.21 o 
   9  14   5        7.42       50.13     29.72 o 
 -12  15   5        0.19      -21.81     29.20 o 
 -11  15   5        2.45      -11.26     24.80 o 
 -10  15   5        2.75       38.69     27.09 o 
  -9  15   5       26.60      -28.67     28.67 o 
  -8  15   5       16.45       57.87     26.03 o 
  -7  15   5       45.59       40.63     26.91 o 
  -6  15   5      174.53      171.66     33.59 o 
  -5  15   5        0.13        8.62     24.45 o 
  -4  15   5        0.26        6.68     26.73 o 
  -3  15   5        8.67        0.00     23.92 o 
  -2  15   5      297.05      364.96     35.18 o 
  -1  15   5       37.62       90.76     26.91 o 
   0  15   5       56.93       29.20     19.53 o 
   1  15   5      118.64       56.11     30.78 o 
   2  15   5       12.66       13.89     26.03 o 
   3  15   5       41.33       30.60     27.79 o 
   4  15   5        1.51        7.39     26.03 o 
   5  15   5       13.23       25.15     27.61 o 
   6  15   5        9.27       30.08     30.08 o 
   7  15   5        2.65      -29.02     29.02 o 
   8  15   5       53.05       28.49     33.07 o 
 -11  16   5       57.58       71.23     33.24 o 
 -10  16   5       42.06       53.82     33.07 o 
  -9  16   5       10.40       26.03     28.67 o 
  -8  16   5        3.38      -12.49     27.09 o 
  -7  16   5      134.83      127.52     30.96 o 
  -6  16   5       75.40      148.10     31.13 o 
  -5  16   5        9.87       -4.92     28.14 o 
  -4  16   5        4.87       20.05     25.15 o 
  -3  16   5       13.04       36.23     27.09 o 
  -2  16   5        3.22       27.09     25.68 o 
  -1  16   5       12.16       41.68     25.86 o 
   0  16   5       34.93       40.53     36.14 o 
   1  16   5       24.14        9.15     27.61 o 
   2  16   5        4.74      -11.78     23.04 o 
   3  16   5       17.18       11.61     29.55 o 
   4  16   5       21.96      -19.52     29.02 o 
   5  16   5       30.09      -30.25     30.25 o 
   6  16   5        0.45       19.17     30.60 o 
   7  16   5        2.12       -8.09     28.32 o 
  -9  17   5       29.78       49.42     30.08 o 
  -8  17   5       45.02       75.28     30.25 o 
  -7  17   5       10.20       30.78     29.90 o 
  -6  17   5       40.77       80.91     26.56 o 
  -5  17   5       10.48       -7.04     27.09 o 
  -4  17   5       24.89        0.00     28.14 o 
  -3  17   5        0.55        9.67     29.02 o 
  -2  17   5        4.60        9.85     26.91 o 
  -1  17   5        2.44      -13.72     25.50 o 
   0  17   5        9.50       53.64     35.09 o 
   1  17   5        0.08      -12.31     26.91 o 
   2  17   5        1.31       14.07     26.56 o 
   3  17   5       80.06       90.76     29.20 o 
   4  17   5        8.43        0.00     29.37 o 
   5  17   5       31.94       54.88     29.55 o 
  -8  18   5       11.93       78.44     30.96 o 
  -7  18   5        0.03       70.53     30.78 o 
  -6  18   5        4.67       19.52     28.32 o 
  -5  18   5        3.37       29.90     30.08 o 
  -4  18   5        8.61        2.11     31.48 o 
  -3  18   5       60.37       43.97     34.65 o 
  -2  18   5        0.08      -25.86     26.91 o 
  -1  18   5        2.46       33.59     31.13 o 
   0  18   5        4.50      -18.94     19.89 o 
   1  18   5      132.09      109.58     36.06 o 
   2  18   5       11.79       45.03     27.61 o 
   3  18   5       26.15       -9.85     29.90 o 
  -5  19   5        0.01      -30.96     30.96 o 
  -4  19   5       89.48      135.43     35.00 o 
  -3  19   5        3.29       11.26     31.13 o 
  -2  19   5       12.45       -7.91     29.20 o 
  -1  19   5        1.89       -1.93     29.90 o 
   0  19   5        2.30        6.68     22.26 o 
 -18   0   6       20.80       19.52     28.14 o 
 -17   0   6        6.16       -3.52     26.21 o 
 -16   0   6        6.39       14.77     24.62 o 
 -15   0   6       34.84       16.53     25.50 o 
 -14   0   6      769.04      688.94     36.94 o 
 -13   0   6       25.33       21.28     20.93 o 
 -12   0   6     1048.74     1057.78     40.28 o 
 -11   0   6     2100.98     2181.51     51.01 o 
 -10   0   6       18.19       14.77     15.83 o 
  -9   0   6     2717.68     2424.94     47.67 o 
  -8   0   6        1.61       -2.29     12.31 o 
  -7   0   6     2500.91     2387.47     42.74 o 
  -6   0   6     3317.75     3500.30     48.37 o 
  -5   0   6    12942.02    11802.80     83.72 o 
  -4   0   6        0.03       16.01      8.97 o 
  -3   0   6      680.00      542.26     19.17 o 
  -2   0   6     4013.78     4400.31     51.01 o 
  -1   0   6    14924.05    14569.49     95.33 o 
   0   0   6      443.19      405.87     13.43 o 
   1   0   6     1151.82     1222.41     31.66 o 
   2   0   6     3885.06     4318.52     59.45 o 
   3   0   6      420.24      369.18     22.51 o 
   4   0   6       82.65       95.15     17.94 o 
   5   0   6      100.39       92.69     17.41 o 
   6   0   6      685.50      607.51     33.24 o 
   7   0   6       43.28       50.66     21.11 o 
   8   0   6      146.86      157.95     24.62 o 
   9   0   6       24.32       56.81     21.63 o 
  10   0   6       50.35       94.80     23.22 o 
  11   0   6       10.55       16.89     22.69 o 
  12   0   6       71.23       36.94     27.26 o 
  13   0   6       13.96       40.10     27.09 o 
 -18   1   6        0.76       13.72     26.38 o 
 -17   1   6       22.46       75.45     26.38 o 
 -16   1   6        1.22       -4.92     22.69 o 
 -15   1   6      214.26      198.93     29.72 o 
 -14   1   6        2.05       16.53     21.11 o 
 -13   1   6      201.60      229.35     23.57 o 
 -12   1   6       49.70       49.07     20.75 o 
 -11   1   6      409.29      391.52     26.73 o 
 -10   1   6      774.56      751.91     31.84 o 
  -9   1   6      287.94      301.29     20.93 o 
  -8   1   6     1047.06     1107.02     31.84 o 
  -7   1   6      783.35      715.50     25.68 o 
  -6   1   6    10565.55    11162.58     85.48 o 
  -5   1   6     4980.02     5011.86     55.23 o 
  -4   1   6       68.79      118.55     11.78 o 
  -3   1   6      542.45      482.28     18.29 o 
  -2   1   6     3956.71     4202.08     50.48 o 
  -1   1   6      481.93      538.91     20.23 o 
   0   1   6     3273.12     3640.94     35.88 o 
   1   1   6     1241.04     1313.34     33.24 o 
   2   1   6      971.98     1065.87     32.19 o 
   3   1   6       40.21       45.55     13.37 o 
   4   1   6      790.25      772.49     30.78 o 
   5   1   6        2.49      -14.77     14.77 o 
   6   1   6       34.75       41.16     19.17 o 
   7   1   6      774.36      818.04     37.64 o 
   8   1   6      283.09      279.31     28.32 o 
   9   1   6      433.57      479.29     35.35 o 
  10   1   6        0.93      -23.22     23.22 o 
  11   1   6       43.36       47.84     24.98 o 
  12   1   6        0.40        7.39     26.03 o 
  13   1   6       29.90       14.07     30.60 o 
 -18   2   6        2.28       17.76     24.80 o 
 -17   2   6       55.19       41.68     27.26 o 
 -16   2   6       31.68       10.03     24.10 o 
 -15   2   6       37.87       68.42     22.87 o 
 -14   2   6      358.66      323.45     31.31 o 
 -13   2   6        3.73        7.56     18.29 o 
 -12   2   6      431.63      418.08     27.26 o 
 -11   2   6       58.46       76.33     18.29 o 
 -10   2   6       60.63       42.74     16.18 o 
  -9   2   6      639.47      659.40     27.26 o 
  -8   2   6       10.68        7.04     13.02 o 
  -7   2   6     3972.07     3959.36     54.35 o 
  -6   2   6       65.10       64.90     12.84 o 
  -5   2   6      496.34      493.36     20.05 o 
  -4   2   6       41.56       45.73     10.38 o 
  -3   2   6     6415.51     6109.39     59.27 o 
  -2   2   6        0.05        2.99      8.97 o 
  -1   2   6     3417.37     3668.45     49.25 o 
   0   2   6      800.46      865.65     18.97 o 
   1   2   6     8505.60     8728.15     81.61 o 
   2   2   6      339.70      315.01     20.05 o 
   3   2   6      306.83      329.79     21.99 o 
   4   2   6      173.12      184.86     19.35 o 
   5   2   6      657.67      634.60     31.13 o 
   6   2   6       75.35       36.41     19.88 o 
   7   2   6      386.63      460.64     29.90 o 
   8   2   6        1.12        6.68     21.28 o 
   9   2   6       28.29       43.44     22.34 o 
  10   2   6       11.33      -14.77     25.33 o 
  11   2   6      100.28      131.03     28.14 o 
  12   2   6        0.15       22.51     27.26 o 
  13   2   6        0.22      -28.14     28.14 o 
 -18   3   6        0.87      -28.32     28.32 o 
 -17   3   6       50.83       38.52     28.49 o 
 -16   3   6       17.12       48.72     24.62 o 
 -15   3   6        5.33       36.94     21.63 o 
 -14   3   6        9.69        7.04     21.46 o 
 -13   3   6       86.21      138.95     20.93 o 
 -12   3   6       29.27       83.37     19.17 o 
 -11   3   6      199.28      164.45     22.51 o 
 -10   3   6      101.79      105.88     18.47 o 
  -9   3   6      304.53      314.48     22.69 o 
  -8   3   6     1339.15     1277.46     35.18 o 
  -7   3   6      827.61      820.15     27.44 o 
  -6   3   6     2023.45     2046.96     39.57 o 
  -5   3   6     1172.61     1148.53     29.20 o 
  -4   3   6     2827.57     2855.68     42.39 o 
  -3   3   6      512.79      583.59     21.11 o 
  -2   3   6      773.88      911.09     25.86 o 
  -1   3   6      698.25      643.21     23.22 o 
   0   3   6     9696.19    10475.20    274.21 o 
   1   3   6      685.46      751.91     27.44 o 
   2   3   6     1085.98     1251.07     35.18 o 
   3   3   6     1089.36     1127.95     35.18 o 
   4   3   6     2676.50     2899.30     55.58 o 
   5   3   6        0.44       -1.93     15.83 o 
   6   3   6       60.22       73.52     19.70 o 
   7   3   6      108.43       66.48     21.63 o 
   8   3   6      562.73      591.15     34.83 o 
   9   3   6      274.71      288.28     29.20 o 
  10   3   6       46.81        4.75     27.44 o 
  11   3   6        0.01       15.65     21.99 o 
  12   3   6        6.72        5.63     27.44 o 
  13   3   6        0.80      -29.37     29.37 o 
 -18   4   6        5.22       24.27     25.86 o 
 -17   4   6        6.79       24.27     24.27 o 
 -16   4   6        5.37       15.48     24.27 o 
 -15   4   6       20.31       23.57     22.34 o 
 -14   4   6       24.29       17.24     21.81 o 
 -13   4   6       41.46       18.47     21.81 o 
 -12   4   6       32.13       45.73     18.47 o 
 -11   4   6      188.66      176.94     21.63 o 
 -10   4   6      102.18       86.18     18.12 o 
  -9   4   6      268.64      240.79     19.88 o 
  -8   4   6       68.62       93.04     15.65 o 
  -7   4   6     1111.68     1082.75     31.66 o 
  -6   4   6      263.79      222.85     17.06 o 
  -5   4   6     1434.87     1454.05     33.24 o 
  -4   4   6      543.81      537.15     21.28 o 
  -3   4   6        1.77        0.70     10.38 o 
  -2   4   6       92.83       98.67     11.61 o 
  -1   4   6      236.86      309.03     18.64 o 
   0   4   6      672.18      746.33     67.54 o 
   1   4   6      386.05      452.73     23.22 o 
   2   4   6      198.24      176.59     19.35 o 
   3   4   6       57.43       54.70     16.89 o 
   4   4   6      303.61      390.11     24.80 o 
   5   4   6        3.75       25.86     15.48 o 
   6   4   6       92.06       77.21     21.63 o 
   7   4   6      145.20      149.85     22.34 o 
   8   4   6       12.37       16.53     21.99 o 
   9   4   6       12.42       31.66     21.28 o 
  10   4   6      205.59      225.84     32.36 o 
  11   4   6       25.71       -8.27     27.79 o 
  12   4   6       52.66       23.22     29.90 o 
  13   4   6        5.48       31.48     25.86 o 
 -18   5   6        3.20      -12.14     28.67 o 
 -17   5   6       48.48       28.67     29.02 o 
 -16   5   6       18.43        8.79     24.62 o 
 -15   5   6        3.09      -21.63     21.63 o 
 -14   5   6        0.84      -14.42     21.63 o 
 -13   5   6       23.85       17.59     22.34 o 
 -12   5   6      394.09      365.14     29.90 o 
 -11   5   6      573.52      618.06     32.89 o 
 -10   5   6       37.86       70.88     17.06 o 
  -9   5   6       43.49       70.88     16.53 o 
  -8   5   6      995.63     1141.15     36.06 o 
  -7   5   6     2204.58     2184.68     44.85 o 
  -6   5   6       92.40      127.87     14.60 o 
  -5   5   6      957.20     1030.51     30.25 o 
  -4   5   6     6144.93     6421.23     68.60 o 
  -3   5   6     4778.67     5007.64     59.63 o 
  -2   5   6        0.01        4.57     10.73 o 
  -1   5   6     1294.72     1284.84     33.59 o 
   0   5   6     3068.08     3257.63    132.97 o 
   1   5   6     1209.58     1211.68     35.53 o 
   2   5   6      381.63      435.84     23.92 o 
   3   5   6      431.87      439.71     25.33 o 
   4   5   6     1792.93     1775.92     48.02 o 
   5   5   6       19.85       54.17     15.83 o 
   6   5   6       19.43       36.58     16.36 o 
   7   5   6      348.33      362.15     29.20 o 
   8   5   6      406.95      374.81     32.54 o 
   9   5   6       18.79       20.05     24.10 o 
  10   5   6        1.16       13.37     23.39 o 
  11   5   6       33.42       56.46     26.38 o 
  12   5   6       94.63      102.54     29.20 o 
  13   5   6       15.84       38.52     31.84 o 
 -17   6   6        1.03      -27.79     27.79 o 
 -16   6   6      263.92      275.61     35.18 o 
 -15   6   6       65.91      107.82     28.49 o 
 -14   6   6       32.04       36.58     22.69 o 
 -13   6   6       48.07        7.04     24.10 o 
 -12   6   6      381.17      403.48     31.31 o 
 -11   6   6       38.03        4.75     21.81 o 
 -10   6   6      451.84      380.79     27.79 o 
  -9   6   6      321.37      317.83     23.39 o 
  -8   6   6     1356.74     1422.04     39.75 o 
  -7   6   6        0.19      -14.07     14.07 o 
  -6   6   6      263.74      186.44     20.40 o 
  -5   6   6     1630.36     1852.78     40.10 o 
  -4   6   6     2078.75     2253.97     43.27 o 
  -3   6   6      646.25      636.71     24.80 o 
  -2   6   6        3.36       24.62     10.90 o 
  -1   6   6      355.33      409.64     23.39 o 
   0   6   6     2225.26     2464.25    133.15 o 
   1   6   6      366.52      308.15     22.51 o 
   2   6   6     1523.15     1576.29     42.39 o 
   3   6   6        0.01       -4.57     12.66 o 
   4   6   6       59.83       88.82     17.24 o 
   5   6   6      109.54      149.50     19.88 o 
   6   6   6       87.02      115.91     19.52 o 
   7   6   6       39.09        2.81     22.87 o 
   8   6   6      199.66      237.97     28.32 o 
   9   6   6        2.91       -5.98     21.28 o 
  10   6   6      142.27       77.92     32.89 o 
  11   6   6        0.68       -7.04     23.57 o 
  12   6   6        0.01       -3.69     25.15 o 
 -17   7   6       18.54        2.11     30.43 o 
 -16   7   6       61.14       79.85     29.20 o 
 -15   7   6      141.47      115.03     31.13 o 
 -14   7   6        0.46      -21.99     21.99 o 
 -13   7   6       25.59       46.79     23.57 o 
 -12   7   6      205.40      205.26     26.56 o 
 -11   7   6       33.26       71.23     20.75 o 
 -10   7   6      339.01      332.78     26.56 o 
  -9   7   6      287.23      312.72     23.57 o 
  -8   7   6      111.07       92.69     20.05 o 
  -7   7   6     1658.34     1975.37     46.61 o 
  -6   7   6     1585.23     1817.25     42.92 o 
  -5   7   6       38.56       33.42     14.42 o 
  -4   7   6      518.38      570.92     26.21 o 
  -2   7   6     2724.23     3054.78     54.17 o 
  -1   7   6        6.48       13.54     15.30 o 
   0   7   6      284.37      383.44     16.86 o 
   1   7   6     1049.84     1104.56     36.76 o 
   2   7   6       10.29       32.01     16.53 o 
   3   7   6      314.46      360.04     26.38 o 
   4   7   6     1546.39     1671.79     48.90 o 
   5   7   6       10.75       11.26     17.59 o 
   6   7   6        2.58        6.68     20.75 o 
   7   7   6       49.99        5.80     23.74 o 
   8   7   6      897.28      984.26     46.08 o 
   9   7   6       39.51       26.56     26.91 o 
  10   7   6       14.36       55.40     24.80 o 
  11   7   6       66.14       48.19     29.90 o 
  12   7   6      135.58      151.79     33.95 o 
 -17   8   6        0.08       51.89     23.92 o 
 -16   8   6      151.14      198.22     33.42 o 
 -15   8   6       73.89       72.99     29.20 o 
 -14   8   6        3.31        9.85     24.27 o 
 -13   8   6        4.92       45.91     22.51 o 
 -12   8   6       21.26       31.31     21.11 o 
 -11   8   6       11.08       45.03     19.35 o 
 -10   8   6       69.46       85.30     21.28 o 
  -9   8   6      130.86      140.88     19.70 o 
  -8   8   6        4.33       19.52     16.36 o 
  -7   8   6      690.14      728.69     32.71 o 
  -6   8   6      265.60      243.60     22.69 o 
  -5   8   6     1702.17     1693.43     43.44 o 
  -4   8   6        2.42       -7.74     14.42 o 
  -3   8   6      977.31     1080.29     35.88 o 
  -2   8   6     1039.98     1032.45     35.35 o 
  -1   8   6      577.77      614.37     29.37 o 
   0   8   6      611.12      586.21     46.17 o 
   1   8   6     1365.75     1278.34     40.98 o 
   2   8   6     2543.76     2469.43     55.05 o 
   3   8   6        1.81      -14.42     16.71 o 
   4   8   6       28.93       16.18     19.52 o 
   5   8   6      641.66      662.03     35.88 o 
   6   8   6      109.86       98.67     26.03 o 
   7   8   6       48.85       57.16     23.39 o 
   8   8   6      274.13      254.33     33.77 o 
   9   8   6      113.47      181.16     30.60 o 
  10   8   6       72.22       51.89     28.67 o 
  11   8   6        0.21       37.82     26.91 o 
  12   8   6        4.44      -24.62     24.62 o 
 -16   9   6       16.13       -5.80     29.20 o 
 -15   9   6      145.21      143.00     31.84 o 
 -14   9   6       98.48      138.42     28.14 o 
 -13   9   6       14.78        6.51     24.80 o 
 -12   9   6       23.04       19.52     22.16 o 
 -11   9   6       60.06       73.17     23.57 o 
 -10   9   6      139.30      147.39     26.38 o 
  -9   9   6      180.95      181.69     23.57 o 
  -8   9   6      306.58      258.90     25.86 o 
  -7   9   6      645.26      510.42     30.78 o 
  -6   9   6      334.77      354.94     26.38 o 
  -5   9   6       22.37       20.75     17.94 o 
  -4   9   6      552.32      525.19     29.55 o 
  -3   9   6      292.90      368.66     24.80 o 
  -2   9   6      436.83      481.05     28.85 o 
  -1   9   6      159.13      185.03     21.46 o 
   0   9   6      350.63      318.14     23.30 o 
   1   9   6     1336.31     1252.13     42.56 o 
   2   9   6      723.03      731.86     36.06 o 
   3   9   6       99.67       96.21     21.99 o 
   4   9   6        3.68        5.28     20.40 o 
   5   9   6     1052.11      931.84     43.80 o 
   6   9   6      223.98      238.33     30.60 o 
   7   9   6       43.86       49.07     23.57 o 
   8   9   6       43.23       37.11     23.92 o 
   9   9   6       31.30       37.82     28.14 o 
  10   9   6       21.45      -21.28     28.49 o 
  11   9   6       86.13       70.35     34.65 o 
 -16  10   6       10.79      -25.86     27.09 o 
 -15  10   6        0.58        9.67     29.37 o 
 -14  10   6       17.12       69.12     24.98 o 
 -13  10   6       97.97      132.79     29.72 o 
 -12  10   6      156.01      180.46     28.49 o 
 -11  10   6      318.00      303.58     33.59 o 
 -10  10   6       73.10       73.17     24.27 o 
  -9  10   6       76.25       98.14     21.11 o 
  -8  10   6      120.60      100.78     23.57 o 
  -7  10   6      747.42      762.82     37.64 o 
  -6  10   6       15.91       19.88     18.29 o 
  -5  10   6       27.78       22.87     20.93 o 
  -4  10   6      225.48      270.51     24.45 o 
  -3  10   6      515.51      521.85     29.72 o 
  -2  10   6      117.07      136.66     21.63 o 
  -1  10   6       81.49      112.22     20.58 o 
   0  10   6      128.74      104.77     15.23 o 
   1  10   6      426.83      391.87     29.90 o 
   2  10   6       61.48       51.01     20.40 o 
   3  10   6        7.18      -18.12     18.12 o 
   4  10   6       45.02       67.72     22.69 o 
   5  10   6      249.58      187.32     32.54 o 
   6  10   6        0.47      -18.29     22.16 o 
   7  10   6       24.28       50.13     23.04 o 
   8  10   6       90.03       99.20     29.90 o 
   9  10   6       25.98        3.69     28.14 o 
  10  10   6        7.43       24.10     29.55 o 
  11  10   6        4.04        2.11     32.54 o 
 -15  11   6       11.64       16.36     27.61 o 
 -14  11   6       14.87       67.19     23.92 o 
 -13  11   6       21.12        0.00     26.03 o 
 -12  11   6      171.02      164.10     33.42 o 
 -11  11   6       27.89       44.67     27.26 o 
 -10  11   6       11.45       16.53     23.22 o 
  -9  11   6       85.46      118.55     24.45 o 
  -8  11   6      371.35      427.58     33.59 o 
  -7  11   6      316.89      367.43     31.31 o 
  -6  11   6        0.39       19.00     20.93 o 
  -5  11   6      164.38      233.75     24.45 o 
  -4  11   6      709.11      697.39     37.29 o 
  -3  11   6       19.27       33.77     21.28 o 
  -2  11   6        0.63       49.42     19.00 o 
  -1  11   6       71.56       35.53     22.87 o 
   0  11   6      727.39      741.89     54.35 o 
   1  11   6      192.33      249.05     26.21 o 
   2  11   6        0.02       -4.92     16.18 o 
   3  11   6        5.79       17.24     21.28 o 
   4  11   6      360.46      348.25     32.19 o 
   5  11   6      125.87      102.54     27.79 o 
   6  11   6        2.42       31.66     23.74 o 
   7  11   6        4.95        0.00     23.74 o 
   8  11   6       81.96       44.67     27.44 o 
   9  11   6        0.77       23.74     27.44 o 
  10  11   6        7.14      -29.20     29.20 o 
 -15  12   6        1.80      -22.16     28.14 o 
 -14  12   6       12.41      -15.13     27.79 o 
 -13  12   6       39.54       -7.21     28.85 o 
 -12  12   6        3.42       32.19     25.15 o 
 -11  12   6       72.37      116.79     31.13 o 
 -10  12   6      188.27       96.21     32.01 o 
  -9  12   6       10.62       16.89     24.80 o 
  -8  12   6      213.75      231.29     27.44 o 
  -7  12   6      227.70      260.49     29.37 o 
  -6  12   6      306.09      326.09     33.77 o 
  -5  12   6        8.49      -11.08     22.69 o 
  -4  12   6      463.34      513.94     35.18 o 
  -3  12   6      713.25      788.67     39.57 o 
  -2  12   6      293.88      307.80     33.42 o 
  -1  12   6        3.11       15.13     24.80 o 
   0  12   6      320.90      341.20     23.17 o 
   1  12   6      513.59      470.67     36.76 o 
   2  12   6       30.66       55.93     24.62 o 
   3  12   6        0.93       36.76     19.52 o 
   4  12   6        2.00       16.01     25.33 o 
   5  12   6      198.47      186.09     30.96 o 
   6  12   6        2.12        5.28     22.51 o 
   7  12   6        0.01       22.16     24.45 o 
   8  12   6       11.94      -21.28     23.39 o 
   9  12   6        4.16        6.16     28.85 o 
  10  12   6        0.31      -24.10     31.13 o 
 -14  13   6       54.47       95.51     30.96 o 
 -13  13   6       35.48       70.18     28.14 o 
 -12  13   6       16.43        3.87     28.32 o 
 -11  13   6       23.34      -29.72     29.72 o 
 -10  13   6      506.84      582.01     44.50 o 
  -9  13   6       20.67       14.77     27.97 o 
  -8  13   6       38.15        0.00     25.15 o 
  -7  13   6       68.30       99.55     27.26 o 
  -6  13   6     1067.91     1118.28     47.84 o 
  -5  13   6       15.13        2.99     25.68 o 
  -4  13   6       41.54        2.99     26.73 o 
  -3  13   6       19.32      -16.89     24.27 o 
  -2  13   6      971.82      916.01     45.91 o 
  -1  13   6       54.36       17.94     27.61 o 
   0  13   6        3.25        1.36     15.65 o 
   1  13   6       23.93       38.34     23.74 o 
   2  13   6      171.78       82.31     29.37 o 
   3  13   6       42.20       88.47     27.26 o 
   4  13   6        0.02      -24.10     24.10 o 
   5  13   6      108.00       71.23     28.85 o 
   6  13   6       19.12       50.30     26.03 o 
   7  13   6       28.18      -23.04     29.90 o 
   8  13   6        0.28      -26.73     26.73 o 
   9  13   6        9.63       15.13     31.48 o 
 -13  14   6        0.00      -31.13     31.13 o 
 -12  14   6        1.07       80.38     27.26 o 
 -11  14   6      219.66      162.34     36.94 o 
 -10  14   6      177.70      151.61     36.23 o 
  -9  14   6       29.90       15.83     28.32 o 
  -8  14   6       32.27       49.25     27.61 o 
  -7  14   6      342.95      336.29     36.76 o 
  -6  14   6      235.93      244.66     35.00 o 
  -5  14   6      279.03      210.54     35.18 o 
  -4  14   6       27.72       41.86     26.73 o 
  -3  14   6        4.82        0.00     23.92 o 
  -2  14   6       28.68       19.35     25.15 o 
  -1  14   6      131.39      117.67     30.08 o 
   0  14   6      105.75      131.04     21.66 o 
   1  14   6        1.67       -1.41     21.81 o 
   2  14   6        0.44       10.20     21.99 o 
   3  14   6      169.86      166.56     31.48 o 
   4  14   6       43.98      103.95     26.91 o 
   5  14   6       17.19       34.12     28.32 o 
   6  14   6       33.11       -8.97     27.97 o 
   7  14   6      104.08      150.56     32.01 o 
   8  14   6       50.97       49.78     34.30 o 
 -12  15   6       16.64       42.56     31.48 o 
 -11  15   6       18.84       46.79     30.25 o 
 -10  15   6       93.21       44.85     32.36 o 
  -9  15   6        3.46       13.19     29.20 o 
  -8  15   6       47.17       91.46     28.49 o 
  -7  15   6       38.40       17.94     31.13 o 
  -6  15   6      248.13      178.35     33.42 o 
  -5  15   6        0.43       10.55     29.72 o 
  -4  15   6       13.50       50.30     26.91 o 
  -3  15   6       72.17       15.65     28.49 o 
  -2  15   6      321.20      274.03     37.64 o 
  -1  15   6       89.20       62.62     30.96 o 
   0  15   6       76.31       28.68     21.28 o 
   1  15   6      133.19       44.15     30.96 o 
   2  15   6        0.42       16.36     25.33 o 
   3  15   6      153.42      198.93     29.37 o 
   4  15   6       14.66       13.54     29.37 o 
   5  15   6       79.85        4.05     32.19 o 
   6  15   6       32.44       27.26     29.02 o 
   7  15   6       56.94       13.02     33.42 o 
 -11  16   6        3.38       10.90     31.66 o 
 -10  16   6      139.30      129.10     35.18 o 
  -9  16   6        0.01        4.05     29.02 o 
  -8  16   6       13.82        0.00     26.38 o 
  -7  16   6       13.86      -15.65     27.79 o 
  -6  16   6      382.15      353.00     38.52 o 
  -5  16   6       49.16       58.57     31.48 o 
  -4  16   6       72.01       76.51     31.66 o 
  -3  16   6        2.01      -16.36     23.92 o 
  -2  16   6      224.98      203.50     36.58 o 
  -1  16   6        1.76       18.64     27.79 o 
   0  16   6       23.67       -6.38     18.97 o 
   1  16   6      162.03      172.54     32.89 o 
   2  16   6      191.73      199.98     32.36 o 
   3  16   6        1.94        8.09     30.96 o 
   4  16   6      139.32      172.02     35.18 o 
   5  16   6      182.49      222.85     36.06 o 
   6  16   6        0.41        0.00     26.91 o 
  -9  17   6        3.60        4.40     33.59 o 
  -8  17   6        3.49      -30.78     30.78 o 
  -7  17   6       61.15      116.26     33.07 o 
  -6  17   6      186.61      203.50     38.52 o 
  -5  17   6        0.79       -3.52     26.56 o 
  -4  17   6       50.81       70.18     28.67 o 
  -3  17   6       75.47       34.12     30.08 o 
  -2  17   6       13.13      -24.62     27.44 o 
  -1  17   6       10.46        4.05     28.49 o 
   0  17   6        3.55       -3.92     19.15 o 
   1  17   6       15.51       -3.69     25.86 o 
   2  17   6       29.12       -1.93     28.49 o 
   3  17   6       18.50       64.02     27.09 o 
   4  17   6        2.08       77.21     23.39 o 
  -7  18   6        0.16       22.34     30.78 o 
  -6  18   6        4.34       -5.80     27.26 o 
  -5  18   6       17.81        2.11     28.85 o 
  -4  18   6       32.75       55.93     29.90 o 
  -3  18   6       83.55       96.74     33.07 o 
  -2  18   6       14.93       62.44     30.25 o 
  -1  18   6       73.50       94.98     35.53 o 
   0  18   6       32.61       10.14     19.88 o 
   1  18   6       39.97       65.08     31.84 o 
   2  18   6        1.95        8.79     28.49 o 
 -18   1   7        0.18       17.59     26.73 o 
 -17   1   7       11.39      -12.31     27.61 o 
 -16   1   7       29.76       77.39     24.10 o 
 -15   1   7        0.82       24.27     20.93 o 
 -14   1   7       26.05       17.94     21.81 o 
 -13   1   7        3.90       -6.16     17.59 o 
 -12   1   7      130.18       93.92     23.04 o 
 -11   1   7      228.50      300.59     23.74 o 
 -10   1   7      250.73      258.20     21.81 o 
  -9   1   7      107.08      153.37     16.89 o 
  -8   1   7       24.43        3.17     12.49 o 
  -7   1   7      334.03      371.29     20.40 o 
  -6   1   7     1099.32     1015.74     30.08 o 
  -5   1   7      164.08      175.53     15.83 o 
  -4   1   7     1738.00     1714.18     35.18 o 
  -3   1   7     1150.65     1299.27     31.66 o 
  -2   1   7     1763.31     1636.44     35.18 o 
  -1   1   7     1498.65     1549.20     36.06 o 
   0   1   7     9822.18    10375.33    162.87 o 
   1   1   7        0.03       -6.51     13.72 o 
   2   1   7     2364.45     2366.54     48.37 o 
   3   1   7      420.31      412.28     25.86 o 
   4   1   7     3836.13     3841.87     67.01 o 
   5   1   7       31.30       62.79     18.64 o 
   6   1   7      562.94      499.34     33.07 o 
   7   1   7       91.81       90.05     24.45 o 
   8   1   7      458.91      435.49     34.83 o 
   9   1   7       30.65       29.37     22.87 o 
  10   1   7       24.52       45.55     23.22 o 
  11   1   7        3.44       -6.86     24.45 o 
  12   1   7       23.94       43.80     26.56 o 
  13   1   7        0.21      -28.14     28.14 o 
 -18   2   7        1.28       -3.87     27.44 o 
 -17   2   7        1.23       16.18     25.68 o 
 -16   2   7        0.56        8.27     23.74 o 
 -15   2   7        4.42        4.57     20.93 o 
 -14   2   7       38.83       26.56     24.10 o 
 -13   2   7      162.40      195.94     26.03 o 
 -12   2   7      102.79        4.75     22.69 o 
 -11   2   7      140.27      148.80     19.88 o 
 -10   2   7       12.18       -7.74     14.95 o 
  -9   2   7      469.45      455.90     25.86 o 
  -8   2   7       40.65       56.28     13.89 o 
  -7   2   7     1833.52     1921.55     40.63 o 
  -6   2   7      715.30      692.29     25.33 o 
  -5   2   7        1.93      -11.78     11.78 o 
  -4   2   7     1466.43     1586.84     34.30 o 
  -3   2   7     1301.32     1483.60     33.42 o 
  -2   2   7       92.61       56.81     12.66 o 
  -1   2   7       51.79       86.01     15.30 o 
   0   2   7      423.83      409.82     32.45 o 
   1   2   7     1273.27     1286.08     35.88 o 
   2   2   7      538.79      550.35     26.91 o 
   3   2   7      560.51      617.36     28.67 o 
   4   2   7        4.67       33.42     17.59 o 
   5   2   7       34.58       39.40     18.82 o 
   6   2   7      200.61      193.65     22.16 o 
   7   2   7       10.08       30.43     20.40 o 
   8   2   7       55.48       44.67     23.39 o 
   9   2   7       64.53       31.31     25.33 o 
  10   2   7        2.90        1.76     23.74 o 
  11   2   7       26.69       40.63     26.38 o 
  12   2   7        3.16       28.14     26.56 o 
 -18   3   7        6.95       -9.67     26.21 o 
 -17   3   7        0.01       -3.52     25.50 o 
 -16   3   7        2.79      -25.33     25.33 o 
 -15   3   7      105.36      126.64     25.33 o 
 -14   3   7       18.20       39.75     21.28 o 
 -13   3   7      560.11      468.21     33.24 o 
 -12   3   7        8.07      -10.55     19.00 o 
 -11   3   7      401.30      448.16     26.91 o 
 -10   3   7      168.58      164.28     21.81 o 
  -9   3   7      315.87      258.73     21.63 o 
  -8   3   7      112.52      107.82     15.13 o 
  -7   3   7       91.81      128.40     14.77 o 
  -6   3   7      264.17      261.19     18.64 o 
  -5   3   7     4406.87     4766.68     59.27 o 
  -4   3   7      109.45      102.72     14.60 o 
  -3   3   7     1282.77     1379.82     32.71 o 
  -2   3   7      662.87      736.61     26.38 o 
  -1   3   7     1503.00     1662.65     38.52 o 
   0   3   7     1718.33     1880.08     65.34 o 
   1   3   7      181.00      150.03     19.17 o 
   2   3   7        2.26      -14.25     14.25 o 
   3   3   7     1283.25     1395.30     42.21 o 
   4   3   7     1061.93     1188.46     39.93 o 
   5   3   7       18.28       33.59     17.59 o 
   6   3   7      140.46      157.24     21.81 o 
   7   3   7       42.34       54.00     22.69 o 
   8   3   7      153.08      174.30     27.09 o 
   9   3   7       62.49       76.33     26.21 o 
  10   3   7        0.96      -19.35     23.39 o 
  11   3   7       28.80       14.95     26.03 o 
  12   3   7       24.24       20.23     30.60 o 
 -18   4   7        0.40       10.03     24.62 o 
 -17   4   7        1.34       31.48     25.15 o 
 -16   4   7        4.34      100.78     23.57 o 
 -15   4   7        9.77       -3.17     22.34 o 
 -14   4   7       23.22       13.02     21.46 o 
 -13   4   7       31.09       29.20     20.75 o 
 -12   4   7      427.50      460.47     30.43 o 
 -11   4   7        0.08      -17.59     17.59 o 
 -10   4   7      256.12      206.49     21.28 o 
  -9   4   7        0.02       18.12     16.18 o 
  -8   4   7      174.10      144.40     17.76 o 
  -7   4   7      146.18      155.13     15.30 o 
  -6   4   7       59.33       55.05     14.42 o 
  -5   4   7     1513.28     1725.09     37.82 o 
  -4   4   7      269.15      199.98     17.06 o 
  -3   4   7      781.09      718.14     26.03 o 
  -2   4   7       82.94       74.93     14.77 o 
  -1   4   7      699.00      889.98     29.72 o 
   0   4   7      154.08      145.77     13.72 o 
   1   4   7      626.93      578.66     27.79 o 
   2   4   7      655.58      646.91     28.67 o 
   3   4   7      275.53      234.98     22.34 o 
   4   4   7       82.20       83.55     18.29 o 
   5   4   7      547.93      551.05     31.13 o 
   6   4   7      289.37      277.90     27.61 o 
   7   4   7       83.94       83.19     24.45 o 
   8   4   7       25.95       39.05     24.45 o 
   9   4   7        8.67        9.85     24.80 o 
  10   4   7      274.04      380.26     33.59 o 
  11   4   7       27.75       49.60     24.80 o 
  12   4   7       14.42       28.85     30.08 o 
 -18   5   7        1.75       -4.05     27.09 o 
 -17   5   7       30.87       55.05     27.44 o 
 -16   5   7       40.24       40.28     28.32 o 
 -15   5   7      203.00      228.83     32.19 o 
 -14   5   7        2.28      -13.19     23.04 o 
 -13   5   7     1137.00     1099.64     45.73 o 
 -12   5   7      123.42      128.57     25.86 o 
 -11   5   7      215.08      202.09     25.68 o 
 -10   5   7      358.17      365.49     27.44 o 
  -9   5   7      318.11      265.94     23.22 o 
  -8   5   7      618.78      636.71     28.67 o 
  -7   5   7       18.72       28.49     12.14 o 
  -6   5   7      390.87      334.71     22.34 o 
  -5   5   7     1524.31     1829.56     40.10 o 
  -4   5   7       39.04       42.74     12.49 o 
  -3   5   7      727.24      732.21     26.73 o 
  -2   5   7      188.02      186.09     17.24 o 
  -1   5   7        8.97       -3.87     11.78 o 
   0   5   7       96.84       96.06     11.49 o 
   1   5   7      671.06      631.08     28.32 o 
   2   5   7        0.03        7.04     16.01 o 
   3   5   7      493.25      597.84     29.90 o 
   4   5   7        1.60       -5.10     15.48 o 
   5   5   7       10.31       55.93     16.89 o 
   6   5   7       85.52       86.71     22.16 o 
   7   5   7       38.52       51.71     25.15 o 
   8   5   7        4.41       -8.62     21.81 o 
   9   5   7        5.20      -23.04     23.04 o 
  10   5   7        0.04       25.33     26.21 o 
  11   5   7       40.87       33.07     32.01 o 
  12   5   7       41.51       33.59     34.83 o 
 -17   6   7        0.03        0.00     27.09 o 
 -16   6   7        0.49      -10.55     25.50 o 
 -15   6   7       85.70       87.94     27.79 o 
 -14   6   7       48.37       38.17     25.50 o 
 -13   6   7       32.32       38.17     22.34 o 
 -12   6   7       54.81       78.27     20.23 o 
 -11   6   7      154.84      206.49     23.04 o 
 -10   6   7       36.20       34.65     18.29 o 
  -9   6   7        8.12       13.54     17.59 o 
  -8   6   7       26.92       23.39     16.01 o 
  -7   6   7       31.06       -3.52     16.18 o 
  -6   6   7      371.13      439.89     23.22 o 
  -5   6   7      638.87      668.01     27.44 o 
  -4   6   7      390.54      442.70     23.57 o 
  -3   6   7      672.56      722.19     27.97 o 
  -2   6   7      544.37      584.82     26.03 o 
  -1   6   7      189.17      210.18     19.17 o 
   0   6   7      269.57      290.14     15.36 o 
   1   6   7      187.38      212.12     20.75 o 
   2   6   7      233.93      249.76     23.74 o 
   3   6   7      145.59      131.03     20.05 o 
   4   6   7        7.65       -5.45     16.18 o 
   5   6   7      399.27      446.93     30.96 o 
   6   6   7       68.52       83.19     23.22 o 
   7   6   7       82.77       98.14     24.98 o 
   8   6   7       22.51       14.42     25.86 o 
   9   6   7        6.87       -4.75     22.51 o 
  10   6   7       32.27        9.32     26.03 o 
  11   6   7       32.45       32.01     29.20 o 
  12   6   7        8.88       40.98     29.90 o 
 -17   7   7        3.17      -28.14     28.14 o 
 -16   7   7       19.80       33.42     28.32 o 
 -15   7   7       75.99       85.83     27.97 o 
 -14   7   7        2.75        6.33     22.87 o 
 -13   7   7       91.06      127.87     25.33 o 
 -12   7   7        0.42       -2.64     19.35 o 
 -11   7   7       13.09       55.58     18.47 o 
 -10   7   7       14.22       27.09     16.53 o 
  -9   7   7      111.41      112.74     21.63 o 
  -8   7   7        2.07       54.00     16.01 o 
  -7   7   7      604.33      555.62     29.72 o 
  -6   7   7       22.52       22.69     16.01 o 
  -5   7   7       57.70      100.78     18.29 o 
  -4   7   7       25.01       -2.64     14.42 o 
  -3   7   7      266.47      245.18     19.52 o 
  -2   7   7       41.11       68.24     12.84 o 
  -1   7   7      216.21      168.67     20.05 o 
   0   7   7        0.57        0.18     15.04 o 
   1   7   7     1335.63     1337.96     42.04 o 
   2   7   7        0.72       20.40     15.83 o 
   3   7   7       10.10       -5.28     17.24 o 
   4   7   7       70.20       75.63     21.28 o 
   5   7   7       95.76      124.00     23.92 o 
   6   7   7      211.30      223.37     25.50 o 
   7   7   7       28.66       49.60     21.99 o 
   8   7   7       26.50       59.63     24.98 o 
   9   7   7        8.65       37.29     24.80 o 
  10   7   7       10.60       36.41     26.21 o 
  11   7   7       10.11       59.63     27.09 o 
 -17   8   7        2.49      -29.90     31.13 o 
 -16   8   7       27.79       68.95     28.14 o 
 -15   8   7       14.25        1.76     27.61 o 
 -14   8   7      118.14       72.64     31.66 o 
 -13   8   7       40.82       29.20     25.86 o 
 -12   8   7        0.06       64.37     21.99 o 
 -11   8   7       70.02       81.61     21.99 o 
 -10   8   7       15.41        6.33     20.40 o 
  -9   8   7        3.19      -19.17     19.17 o 
  -8   8   7        4.37        8.97     18.29 o 
  -7   8   7      298.29      345.44     25.68 o 
  -6   8   7      109.42      152.49     20.93 o 
  -5   8   7      247.65      210.18     21.63 o 
  -4   8   7      165.23      190.84     19.88 o 
  -3   8   7        2.84       -8.27     14.95 o 
  -2   8   7      514.59      602.58     29.55 o 
  -1   8   7       74.37       64.73     19.35 o 
   0   8   7     1213.66     1181.08     50.39 o 
   1   8   7      105.28       77.04     23.22 o 
   2   8   7       36.77       -2.11     17.76 o 
   3   8   7      256.05      259.08     25.15 o 
   4   8   7      156.88      178.17     23.92 o 
   5   8   7        0.14      -11.43     20.58 o 
   6   8   7       47.53       60.86     24.27 o 
   7   8   7        4.95       25.86     22.69 o 
   8   8   7        4.07       -3.17     24.10 o 
   9   8   7       88.07      103.24     30.78 o 
  10   8   7        6.41       -9.15     25.33 o 
  11   8   7       52.05       70.00     31.84 o 
 -16   9   7       15.29        5.98     29.90 o 
 -15   9   7       19.07      -17.94     27.61 o 
 -14   9   7        3.83       22.51     25.15 o 
 -13   9   7      169.05      172.72     31.31 o 
 -12   9   7      320.74      352.47     32.19 o 
 -11   9   7       54.39       52.59     23.92 o 
 -10   9   7       81.49      104.30     23.22 o 
  -9   9   7      645.27      722.89     37.11 o 
  -8   9   7     1161.30     1200.77     43.44 o 
  -7   9   7      507.49      603.99     34.47 o 
  -6   9   7      990.86     1047.22     39.75 o 
  -5   9   7       62.46       71.23     19.88 o 
  -4   9   7     1036.48     1091.72     38.34 o 
  -3   9   7        0.19      -15.83     15.83 o 
  -2   9   7     1300.72     1390.02     43.09 o 
  -1   9   7      476.67      482.98     30.96 o 
   0   9   7      836.28      887.64     94.10 o 
   1   9   7        0.26       23.39     17.59 o 
   2   9   7      511.68      523.79     32.01 o 
   3   9   7      388.97      345.97     29.55 o 
   4   9   7      204.78      266.47     29.90 o 
   5   9   7       17.72      -13.54     20.93 o 
   6   9   7       61.91       75.10     25.86 o 
   7   9   7      236.75      240.79     33.42 o 
   8   9   7      511.32      517.46     41.16 o 
   9   9   7       19.50       26.91     28.67 o 
  10   9   7        0.64        4.05     28.67 o 
  11   9   7       93.52      103.24     35.18 o 
 -16  10   7       13.87        8.27     28.67 o 
 -15  10   7        4.97        0.00     27.09 o 
 -14  10   7       24.99       30.96     28.14 o 
 -13  10   7        7.07      -27.09     27.09 o 
 -12  10   7       18.39       17.59     25.68 o 
 -11  10   7      197.23      227.95     30.96 o 
 -10  10   7      121.85      126.81     25.86 o 
  -9  10   7        1.09       14.77     21.99 o 
  -8  10   7      159.13      132.79     24.45 o 
  -7  10   7      139.59      156.19     23.39 o 
  -6  10   7       73.97       89.17     21.11 o 
  -5  10   7       81.29       43.97     19.52 o 
  -4  10   7       12.14        9.50     18.82 o 
  -3  10   7       47.22       70.00     22.51 o 
  -2  10   7     1096.01     1165.07     44.85 o 
  -1  10   7      105.06      159.53     21.28 o 
   0  10   7      278.21      262.21     19.07 o 
   1  10   7      111.30      118.55     23.74 o 
   2  10   7      232.91      254.15     26.91 o 
   3  10   7       24.25        0.00     23.04 o 
   4  10   7        0.04       -4.05     21.99 o 
   5  10   7        0.09      -11.43     21.63 o 
   6  10   7       63.55       38.52     26.56 o 
   7  10   7        3.86       12.49     24.98 o 
   8  10   7        3.98        1.93     28.49 o 
   9  10   7       34.37       76.16     29.90 o 
  10  10   7        0.06      -11.78     27.61 o 
 -15  11   7       23.35      -19.52     30.96 o 
 -14  11   7        8.82      -16.36     28.14 o 
 -13  11   7       47.00       68.60     29.72 o 
 -12  11   7      251.30      263.65     34.30 o 
 -11  11   7      363.44      322.93     36.76 o 
 -10  11   7        5.55       19.88     25.68 o 
  -9  11   7       70.97       78.27     26.03 o 
  -8  11   7       77.06       56.99     26.73 o 
  -7  11   7      445.01      419.49     32.89 o 
  -6  11   7       58.36       57.87     24.80 o 
  -5  11   7      147.36      167.44     26.03 o 
  -4  11   7      340.99      409.29     34.47 o 
  -3  11   7        6.05       43.44     20.75 o 
  -2  11   7      884.20      883.47     43.44 o 
  -1  11   7      580.28      521.68     37.99 o 
   0  11   7      144.97      145.78     20.23 o 
   1  11   7        6.47       14.07     21.81 o 
   2  11   7       96.73      118.20     24.45 o 
   3  11   7      259.75      301.64     33.59 o 
   4  11   7      295.84      262.25     33.59 o 
   5  11   7       15.01       45.38     24.10 o 
   6  11   7       50.42       38.87     26.91 o 
   7  11   7        7.39       44.67     24.98 o 
   8  11   7        9.16        3.87     29.02 o 
   9  11   7       39.43       81.61     30.08 o 
 -14  12   7       45.21       90.93     29.55 o 
 -13  12   7       46.10        5.80     30.78 o 
 -12  12   7      187.55      204.03     34.47 o 
 -11  12   7       11.23        1.76     28.49 o 
 -10  12   7        2.95      -10.73     25.68 o 
  -9  12   7      249.90      213.53     32.71 o 
  -8  12   7      157.73      157.24     30.43 o 
  -7  12   7       46.81       68.24     27.26 o 
  -6  12   7      872.97      891.39     43.09 o 
  -5  12   7      211.91      227.60     28.49 o 
  -4  12   7     2545.40     2518.51     66.31 o 
  -3  12   7      126.23       85.83     29.37 o 
  -2  12   7      141.49       89.88     28.85 o 
  -1  12   7      210.22      173.95     29.02 o 
   0  12   7     1038.65     1006.43     55.23 o 
   1  12   7      107.05      120.66     25.50 o 
   2  12   7      226.83      263.83     29.90 o 
   3  12   7      203.29      185.03     29.20 o 
   4  12   7      257.99      312.37     33.24 o 
   5  12   7      149.64      147.39     30.43 o 
   6  12   7       92.07       89.35     29.90 o 
   7  12   7        7.71       37.11     26.73 o 
   8  12   7        8.05       -5.63     25.50 o 
   9  12   7       12.11      -23.92     32.01 o 
 -14  13   7        6.47       17.06     28.67 o 
 -13  13   7       14.49       40.28     31.66 o 
 -12  13   7       31.63        1.93     30.43 o 
 -11  13   7      229.61      263.65     35.18 o 
 -10  13   7        0.74      -27.09     27.09 o 
  -9  13   7      255.62      246.59     36.23 o 
  -8  13   7      289.45      303.75     35.18 o 
  -7  13   7      495.93      431.10     38.87 o 
  -6  13   7       13.94       16.89     24.80 o 
  -5  13   7      660.56      643.04     42.74 o 
  -4  13   7      842.20      831.24     44.32 o 
  -3  13   7      438.97      411.40     36.58 o 
  -2  13   7      191.38      188.90     32.71 o 
  -1  13   7      623.26      613.66     37.99 o 
   0  13   7      199.86      199.02     23.66 o 
   1  13   7      230.55      169.55     30.78 o 
   2  13   7       43.86        6.68     27.97 o 
   3  13   7      268.03      238.68     33.42 o 
   4  13   7      324.16      297.60     34.65 o 
   5  13   7      124.30      142.82     30.78 o 
   6  13   7       15.25        9.85     27.97 o 
   7  13   7      167.52      176.94     35.70 o 
   8  13   7       70.46       23.74     33.42 o 
 -13  14   7        0.96       40.45     29.55 o 
 -12  14   7        5.14       28.32     28.14 o 
 -11  14   7       14.43       -5.45     27.44 o 
 -10  14   7       22.25       48.19     26.56 o 
  -9  14   7       15.45      -14.95     27.44 o 
  -8  14   7      201.17      240.26     34.47 o 
  -7  14   7       88.45      109.93     29.20 o 
  -6  14   7       54.47       48.54     28.32 o 
  -5  14   7       16.34        0.00     23.57 o 
  -4  14   7       38.25       59.98     27.44 o 
  -3  14   7       33.83       45.03     27.09 o 
  -2  14   7       57.19       60.50     27.97 o 
  -1  14   7       31.39       31.84     26.38 o 
   0  14   7      228.78      227.85     23.47 o 
   1  14   7        3.53       -1.58     20.23 o 
   2  14   7        9.51       49.78     26.73 o 
   3  14   7        6.62      -19.70     26.03 o 
   4  14   7       30.56       55.58     26.91 o 
   5  14   7        4.79       16.01     28.14 o 
   6  14   7       18.28       20.75     32.36 o 
   7  14   7        0.18       -5.98     27.44 o 
 -12  15   7        3.42       -5.98     27.09 o 
 -11  15   7        1.02       -9.67     27.44 o 
 -10  15   7        0.20       23.74     27.79 o 
  -9  15   7       17.26       24.80     30.96 o 
  -8  15   7        0.14       50.30     26.03 o 
  -7  15   7       11.58       14.60     27.61 o 
  -6  15   7        7.10      -24.45     25.33 o 
  -5  15   7        7.17      -14.42     26.21 o 
  -4  15   7       10.29       -4.75     23.74 o 
  -3  15   7        0.69      -15.65     23.92 o 
  -2  15   7        2.49      -11.08     21.46 o 
  -1  15   7       26.24        3.52     29.72 o 
   0  15   7       20.95        2.61     20.06 o 
   1  15   7        5.52       -8.27     24.10 o 
   2  15   7        9.65      -22.16     24.27 o 
   3  15   7       30.38       27.44     30.60 o 
   4  15   7        0.99       -7.21     24.10 o 
   5  15   7       34.50       31.66     33.24 o 
   6  15   7        2.33       -5.98     28.85 o 
 -10  16   7      126.27      143.17     33.59 o 
  -9  16   7        1.78       -7.56     30.78 o 
  -8  16   7      213.49      249.76     34.83 o 
  -7  16   7        0.85        9.85     28.49 o 
  -6  16   7        8.17      -20.93     26.38 o 
  -5  16   7       36.44        5.80     30.60 o 
  -4  16   7       99.95       38.52     33.24 o 
  -3  16   7       87.61       79.15     30.96 o 
  -2  16   7       15.16        7.74     27.97 o 
  -1  16   7      155.43      155.13     33.07 o 
   0  16   7       78.56       64.99     23.58 o 
   1  16   7      265.19      266.29     37.64 o 
   2  16   7        1.10      -26.91     26.91 o 
   3  16   7       32.20        6.33     30.43 o 
   4  16   7        2.96       75.81     25.86 o 
   5  16   7       50.85       33.59     32.71 o 
  -9  17   7        0.76       -8.09     28.85 o 
  -8  17   7       30.68       -7.74     28.85 o 
  -7  17   7        1.21        0.00     30.96 o 
  -6  17   7       51.05       60.86     32.89 o 
  -5  17   7        2.36       -3.69     28.32 o 
  -4  17   7       60.25       43.44     30.25 o 
  -3  17   7        2.92       39.22     26.38 o 
  -2  17   7      104.61      114.33     33.07 o 
  -1  17   7        0.01       51.89     27.44 o 
   0  17   7       50.18       50.01     34.12 o 
   1  17   7        0.34       -5.63     24.80 o 
   2  17   7       10.23       30.25     28.67 o 
   3  17   7        1.13       -1.93     24.80 o 
  -6  18   7       34.52        6.68     27.97 o 
  -5  18   7        5.85       35.70     33.07 o 
  -4  18   7        7.45       15.48     32.19 o 
  -3  18   7      153.61      172.72     35.53 o 
  -2  18   7       32.60       13.37     33.59 o 
  -1  18   7        3.18       -9.85     27.79 o 
   0  18   7       33.05       46.65     22.50 o 
   1  18   7       43.61      100.96     31.31 o 
 -18   0   8        5.62      -28.32     28.32 o 
 -17   0   8        9.81      -23.92     23.92 o 
 -16   0   8       20.28       31.48     27.61 o 
 -15   0   8      444.51      464.34     35.00 o 
 -14   0   8       41.32       32.36     23.22 o 
 -13   0   8      240.57      264.00     26.91 o 
 -12   0   8       97.70       96.74     18.64 o 
 -11   0   8      357.24      386.60     26.21 o 
 -10   0   8      190.56      228.65     20.05 o 
  -9   0   8      429.71      401.37     24.27 o 
  -8   0   8     1857.66     1852.25     42.92 o 
  -7   0   8     1388.03     1401.28     36.23 o 
  -6   0   8     1414.66     1269.01     34.47 o 
  -5   0   8     3859.23     4103.59     57.51 o 
  -4   0   8      193.10      231.47     17.59 o 
  -3   0   8      645.36      697.03     26.21 o 
  -2   0   8      558.86      540.85     24.27 o 
  -1   0   8      784.39      718.32     29.72 o 
   0   0   8      451.74      501.12     19.03 o 
   1   0   8     1212.82     1120.22     37.11 o 
   2   0   8      724.61      766.69     31.31 o 
   3   0   8       45.04       19.17     19.00 o 
   4   0   8       29.62       27.09     17.94 o 
   5   0   8      492.51      467.15     31.13 o 
   6   0   8      106.54      144.40     21.81 o 
   7   0   8      234.84      220.56     26.91 o 
   8   0   8      191.11      231.29     29.55 o 
   9   0   8       51.86       40.10     25.68 o 
  10   0   8        8.23      -18.64     23.57 o 
  11   0   8       85.16      127.69     27.09 o 
  12   0   8        2.55       -5.98     28.32 o 
 -18   1   8       14.81       25.33     26.21 o 
 -17   1   8       24.06       12.66     29.72 o 
 -16   1   8      282.98      295.66     35.00 o 
 -15   1   8      270.57      249.41     31.66 o 
 -14   1   8        5.00       30.96     20.58 o 
 -13   1   8       13.52       10.38     18.82 o 
 -12   1   8      850.80      808.02     36.94 o 
 -11   1   8       59.99       66.31     16.89 o 
 -10   1   8      208.08      231.47     23.22 o 
  -9   1   8      598.66      724.65     28.49 o 
  -8   1   8     2747.74     2692.98     50.83 o 
  -7   1   8      733.40      653.06     27.09 o 
  -6   1   8      278.28      312.37     19.70 o 
  -5   1   8      743.21      795.00     27.26 o 
  -4   1   8     6810.86     6976.86     74.40 o 
  -3   1   8      125.55      117.67     14.95 o 
  -2   1   8      683.18      631.61     26.03 o 
  -1   1   8      197.27      195.58     19.00 o 
   0   1   8     2316.43     2715.29     79.85 o 
   1   1   8        2.16       19.88     15.65 o 
   2   1   8      737.03      747.51     31.84 o 
   3   1   8      232.59      228.83     24.10 o 
   4   1   8      168.62      181.16     24.45 o 
   5   1   8      395.69      350.54     28.32 o 
   6   1   8      474.71      484.56     33.59 o 
   7   1   8       23.75       -2.64     21.99 o 
   8   1   8      148.70      198.40     26.91 o 
   9   1   8       52.17       65.61     24.45 o 
  10   1   8        3.24        9.15     26.38 o 
  11   1   8        0.15      -27.09     27.09 o 
  12   1   8        0.18      -28.32     28.32 o 
 -18   2   8        4.28       17.59     26.56 o 
 -17   2   8        6.98       19.88     25.50 o 
 -16   2   8        3.57       36.76     25.15 o 
 -15   2   8      110.35      124.70     24.62 o 
 -14   2   8        4.26        2.81     22.69 o 
 -13   2   8       10.88       27.44     21.28 o 
 -12   2   8      268.05      241.49     24.45 o 
 -11   2   8       23.83       14.42     19.17 o 
 -10   2   8      991.70      968.43     35.18 o 
  -9   2   8      389.95      336.12     24.62 o 
  -8   2   8       41.53       -4.40     15.48 o 
  -7   2   8        5.46        8.97     14.07 o 
  -6   2   8     1356.07     1387.39     35.70 o 
  -5   2   8       89.17       74.58     14.95 o 
  -4   2   8      997.33      915.13     29.55 o 
  -3   2   8     4985.00     5517.36     67.72 o 
  -2   2   8     4364.29     4722.53     64.55 o 
  -1   2   8      535.04      642.16     27.44 o 
   0   2   8       64.52       83.23     11.81 o 
   1   2   8     1092.27     1198.66     38.52 o 
   2   2   8      775.95      762.46     34.12 o 
   3   2   8      149.78      127.17     21.81 o 
   4   2   8        6.47      -13.72     17.06 o 
   5   2   8      169.88      204.03     25.15 o 
   6   2   8     1150.29     1165.07     45.03 o 
   7   2   8      191.27      243.43     27.97 o 
   8   2   8      257.17      180.28     32.19 o 
   9   2   8        0.13      -22.51     22.51 o 
  10   2   8       44.52       23.92     28.14 o 
  11   2   8       48.09        9.85     31.13 o 
  12   2   8       18.71       27.97     29.90 o 
 -18   3   8        7.51       35.70     31.84 o 
 -17   3   8        2.89       27.44     23.04 o 
 -16   3   8      127.53      172.37     29.90 o 
 -15   3   8       71.16       56.11     26.21 o 
 -14   3   8        0.52      -21.28     21.28 o 
 -13   3   8      211.84      238.68     27.44 o 
 -12   3   8       35.02       24.45     20.58 o 
 -11   3   8        0.20       14.60     15.65 o 
 -10   3   8       62.33       97.79     17.94 o 
  -9   3   8      233.95      278.78     21.81 o 
  -8   3   8      350.65      351.24     23.39 o 
  -7   3   8       67.27       86.01     15.65 o 
  -6   3   8      533.17      626.50     25.68 o 
  -5   3   8      196.72      194.18     17.41 o 
  -4   3   8     3274.62     3369.09     52.94 o 
  -3   3   8      965.37     1003.60     31.48 o 
  -2   3   8     2036.31     2220.38     46.79 o 
  -1   3   8     1136.39     1174.04     36.41 o 
   0   3   8     1237.23     1353.26     34.83 o 
   1   3   8      231.72      213.88     21.11 o 
   2   3   8      576.07      579.02     30.25 o 
   3   3   8      203.29      203.50     22.34 o 
   4   3   8      286.59      288.98     24.45 o 
   5   3   8      231.29      240.96     27.97 o 
   6   3   8        0.17       67.36     21.28 o 
   7   3   8      150.38      143.35     27.09 o 
   8   3   8      239.07      212.12     30.25 o 
   9   3   8        0.29      -24.80     24.80 o 
  10   3   8        3.94        5.63     26.03 o 
  11   3   8        1.72       -3.69     27.44 o 
 -18   4   8        0.21      -23.74     29.02 o 
 -17   4   8       24.47        9.32     27.61 o 
 -16   4   8       23.01       -1.76     26.73 o 
 -15   4   8        1.15        3.17     23.04 o 
 -14   4   8        0.09       32.19     22.34 o 
 -13   4   8       35.30       43.27     22.34 o 
 -12   4   8       17.25       16.36     18.64 o 
 -11   4   8       34.50       21.99     17.59 o 
 -10   4   8        4.87      -17.06     17.06 o 
  -9   4   8      363.07      380.97     25.86 o 
  -8   4   8        6.24       -9.32     15.30 o 
  -7   4   8      149.71      181.69     19.35 o 
  -6   4   8       61.68       78.44     14.60 o 
  -5   4   8      139.81      100.08     15.30 o 
  -4   4   8      963.35      895.26     29.72 o 
  -3   4   8      167.38      163.40     17.06 o 
  -2   4   8     1207.97     1338.14     37.64 o 
  -1   4   8      166.25      131.39     18.12 o 
   0   4   8      144.26      139.09     11.99 o 
   1   4   8       42.23       38.87     15.83 o 
   2   4   8      273.54      297.07     25.68 o 
   3   4   8      299.26      299.71     27.09 o 
   4   4   8       89.90       65.61     21.81 o 
   5   4   8        9.75       -5.98     20.23 o 
   6   4   8      407.11      421.07     34.30 o 
   7   4   8      189.07      200.16     29.90 o 
   8   4   8      107.22       99.38     27.44 o 
   9   4   8       31.48       51.01     27.09 o 
  10   4   8        0.03       26.56     26.73 o 
  11   4   8       30.20       51.01     27.44 o 
 -18   5   8       52.65       94.27     27.26 o 
 -17   5   8       73.03       30.43     28.14 o 
 -16   5   8      104.04      145.81     30.96 o 
 -15   5   8        0.51      -24.27     24.27 o 
 -14   5   8      247.75      245.01     32.19 o 
 -13   5   8      336.14      335.41     31.48 o 
 -12   5   8       67.22       82.49     21.11 o 
 -11   5   8        0.62       -3.52     18.64 o 
 -10   5   8       45.83       54.52     20.23 o 
  -9   5   8     1051.21     1067.98     38.17 o 
  -8   5   8      186.80      188.37     20.40 o 
  -7   5   8       37.15       10.03     17.59 o 
  -6   5   8      104.68      118.90     17.94 o 
  -5   5   8     3460.84     3634.32     58.57 o 
  -4   5   8      172.57      165.68     19.00 o 
  -3   5   8        2.66        1.58     12.49 o 
  -2   5   8      133.73      124.00     18.12 o 
  -1   5   8     1967.86     2123.29     48.90 o 
   0   5   8        0.00       -3.10      9.14 o 
   1   5   8      385.90      354.94     24.98 o 
   2   5   8        1.06       -4.05     14.07 o 
   3   5   8     1142.58     1109.84     41.33 o 
   4   5   8        0.17        8.97     17.24 o 
   5   5   8       47.61       20.40     21.11 o 
   6   5   8       38.88       36.41     21.81 o 
   7   5   8       53.64       39.05     24.45 o 
   8   5   8        0.11       16.71     23.74 o 
   9   5   8       77.69       99.02     29.90 o 
  10   5   8       64.80       67.89     28.85 o 
  11   5   8        9.85       -3.87     27.09 o 
 -17   6   8        0.08      -29.02     29.02 o 
 -16   6   8        0.00        7.21     27.09 o 
 -15   6   8      477.72      450.79     37.99 o 
 -14   6   8       14.37       49.60     25.50 o 
 -13   6   8        1.04       18.64     22.34 o 
 -12   6   8      250.12      265.59     27.97 o 
 -11   6   8     1087.30     1196.02     44.85 o 
 -10   6   8      192.66      200.51     24.80 o 
  -9   6   8        3.05       -6.51     17.76 o 
  -8   6   8      223.80      209.13     22.51 o 
  -7   6   8      848.16      850.93     34.12 o 
  -6   6   8      752.43      811.01     32.01 o 
  -5   6   8        6.06       13.54     14.95 o 
  -4   6   8        0.93       18.47     12.66 o 
  -3   6   8        4.25        1.76     13.54 o 
  -2   6   8      996.10     1084.16     34.47 o 
  -1   6   8        1.97      -15.48     15.48 o 
   0   6   8       27.92       61.07     11.75 o 
   1   6   8       96.11       97.44     19.52 o 
   2   6   8     1389.18     1359.24     43.97 o 
   3   6   8        3.35       33.95     19.35 o 
   4   6   8      216.04      215.28     26.38 o 
   5   6   8       69.41       52.59     25.15 o 
   6   6   8      412.78      436.72     35.18 o 
   7   6   8        9.55       -7.39     21.99 o 
   8   6   8       51.56        8.62     30.08 o 
   9   6   8        0.01      -20.40     25.50 o 
  10   6   8      153.18      196.99     33.95 o 
  11   6   8        5.34       55.58     29.37 o 
 -17   7   8      106.01       70.00     32.89 o 
 -16   7   8       12.54       14.77     25.50 o 
 -15   7   8       21.34       19.00     28.67 o 
 -14   7   8      537.82      592.56     40.45 o 
 -13   7   8      769.49      723.95     40.81 o 
 -12   7   8       36.34        1.41     22.16 o 
 -11   7   8      177.71      125.76     25.33 o 
 -10   7   8      221.64      184.68     24.80 o 
  -9   7   8      354.68      309.73     25.33 o 
  -8   7   8     1428.72     1440.33     43.97 o 
  -7   7   8        0.68       17.59     17.76 o 
  -6   7   8      792.83      782.87     32.89 o 
  -5   7   8      363.90      321.87     23.57 o 
  -4   7   8      576.11      586.93     26.91 o 
  -3   7   8      104.24       86.18     17.76 o 
  -2   7   8      100.09       67.19     17.24 o 
  -1   7   8       10.25       12.31     17.76 o 
   0   7   8     1058.27     1062.61     49.95 o 
   1   7   8       38.58       43.80     17.94 o 
   2   7   8       48.92       22.34     22.69 o 
   3   7   8        3.07       49.95     19.70 o 
   4   7   8      149.51      157.77     26.03 o 
   5   7   8       89.48       68.07     23.92 o 
   6   7   8        1.43        1.58     22.87 o 
   7   7   8       28.05       50.30     24.62 o 
   8   7   8       13.02       -9.85     24.62 o 
   9   7   8       11.04       -5.28     26.38 o 
  10   7   8      142.00      157.59     33.95 o 
 -17   8   8        6.13      -14.07     28.49 o 
 -16   8   8       70.48       53.82     28.49 o 
 -15   8   8      418.95      454.49     39.75 o 
 -14   8   8       39.72      -22.87     28.67 o 
 -13   8   8       47.31       63.67     27.61 o 
 -12   8   8       59.62       88.47     23.92 o 
 -11   8   8      752.80      718.49     39.93 o 
 -10   8   8       83.41       64.20     22.69 o 
  -9   8   8       39.69       53.47     19.35 o 
  -8   8   8       10.18       -6.68     20.05 o 
  -7   8   8      948.95      927.80     37.99 o 
  -6   8   8        0.13       11.78     17.24 o 
  -5   8   8      126.01      124.53     20.23 o 
  -4   8   8      226.02      212.65     22.34 o 
  -3   8   8       13.28       22.69     16.53 o 
  -2   8   8        2.50       -5.98     16.18 o 
  -1   8   8      228.38      228.83     24.27 o 
   0   8   8      378.91      401.31     19.90 o 
   1   8   8       67.32       57.69     20.23 o 
   2   8   8       11.04       -8.09     17.41 o 
   3   8   8       95.55      118.55     23.04 o 
   4   8   8       47.23        4.40     24.10 o 
   5   8   8        4.36      -20.75     21.99 o 
   6   8   8       29.02       29.55     24.45 o 
   7   8   8       36.91       76.69     25.33 o 
   8   8   8       19.40       24.10     28.14 o 
   9   8   8        9.74        4.05     29.20 o 
  10   8   8        6.68       10.55     30.08 o 
 -16   9   8       24.18       65.78     29.55 o 
 -15   9   8        6.47      -12.66     28.32 o 
 -14   9   8       21.29       27.79     30.08 o 
 -13   9   8      418.69      480.52     37.46 o 
 -12   9   8      110.68       68.95     27.97 o 
 -11   9   8       67.29       82.14     25.86 o 
 -10   9   8        1.11       -5.28     20.05 o 
  -9   9   8       38.10       73.87     20.05 o 
  -8   9   8      739.25      633.01     36.58 o 
  -7   9   8        1.02        9.50     19.70 o 
  -6   9   8      650.94      588.87     31.31 o 
  -5   9   8        0.22      -18.47     18.47 o 
  -4   9   8       21.17       27.09     19.70 o 
  -3   9   8      244.45      276.49     29.02 o 
  -2   9   8        1.76      -17.41     17.41 o 
  -1   9   8      478.58      495.65     31.66 o 
   0   9   8       49.53       43.37     26.65 o 
   1   9   8      108.62       71.76     23.74 o 
   2   9   8        6.70      -18.82     18.82 o 
   3   9   8      169.24      141.06     26.38 o 
   4   9   8      155.55      147.57     26.91 o 
   5   9   8      125.27      110.10     28.49 o 
   6   9   8       26.36       41.16     25.15 o 
   7   9   8       22.17        3.69     29.55 o 
   8   9   8        8.07       11.61     29.20 o 
   9   9   8       26.86       47.14     29.20 o 
  10   9   8       27.47       52.41     32.19 o 
 -16  10   8       83.04       97.62     34.12 o 
 -15  10   8       45.74       44.67     28.85 o 
 -14  10   8        0.89      -26.91     26.91 o 
 -13  10   8       52.33      -10.03     28.67 o 
 -12  10   8       12.68       53.47     26.38 o 
 -11  10   8        3.15        7.74     25.50 o 
 -10  10   8      177.71      148.45     31.48 o 
  -9  10   8       14.02       36.06     21.81 o 
  -8  10   8      242.75      249.76     29.20 o 
  -7  10   8       91.35      124.35     23.57 o 
  -6  10   8      122.65      135.08     23.57 o 
  -5  10   8        0.01       14.77     20.05 o 
  -4  10   8        2.02      -21.99     21.99 o 
  -3  10   8      992.79      996.39     43.09 o 
  -2  10   8      792.17      776.89     40.10 o 
  -1  10   8      446.03      425.64     34.12 o 
   0  10   8      267.30      250.46     19.02 o 
   1  10   8       94.39       56.64     24.98 o 
   2  10   8      819.51      755.25     43.27 o 
   3  10   8       28.63       21.46     24.80 o 
   4  10   8      352.65      342.98     33.95 o 
   5  10   8       31.00       42.56     26.73 o 
   6  10   8      137.28      139.65     30.96 o 
   7  10   8        0.30       26.56     27.61 o 
   8  10   8       48.24       30.08     28.49 o 
   9  10   8       10.39        4.22     28.67 o 
 -15  11   8        1.91      -23.57     27.09 o 
 -14  11   8      148.47      153.72     30.96 o 
 -13  11   8       12.87      -20.93     30.08 o 
 -12  11   8      230.98      309.38     33.95 o 
 -11  11   8      129.69      159.88     32.71 o 
 -10  11   8      391.54      344.38     34.47 o 
  -9  11   8      247.64      278.95     32.36 o 
  -8  11   8      755.63      694.22     42.21 o 
  -7  11   8      208.14      192.77     31.66 o 
  -6  11   8      173.50      156.36     25.86 o 
  -5  11   8      115.01      143.52     27.44 o 
  -4  11   8      183.29      223.90     30.08 o 
  -3  11   8      622.51      598.01     39.75 o 
  -2  11   8      410.87      342.63     33.07 o 
  -1  11   8      151.66      162.34     29.55 o 
   0  11   8       20.09       49.81     16.91 o 
   1  11   8      287.14      283.00     30.78 o 
   2  11   8      255.50      243.60     31.66 o 
   3  11   8       98.54       63.49     28.32 o 
   4  11   8        8.91       30.78     25.50 o 
   5  11   8       50.04       12.49     30.78 o 
   6  11   8      133.84      135.26     33.24 o 
   7  11   8       17.36        5.98     29.20 o 
   8  11   8        1.46      -22.87     27.97 o 
   9  11   8       28.69       61.91     30.96 o 
 -14  12   8       18.55        4.05     33.42 o 
 -13  12   8       17.41        5.80     27.61 o 
 -12  12   8       12.76       23.74     29.37 o 
 -11  12   8      126.45      145.81     32.01 o 
 -10  12   8       44.52       81.26     26.91 o 
  -9  12   8       77.19      111.34     29.55 o 
  -8  12   8       47.07       61.56     27.09 o 
  -7  12   8      394.19      448.33     36.76 o 
  -6  12   8      333.30      273.15     33.24 o 
  -5  12   8      175.30      155.83     31.13 o 
  -4  12   8       54.20       60.86     26.21 o 
  -3  12   8      302.94      363.20     34.65 o 
  -2  12   8      260.88      225.84     31.13 o 
  -1  12   8       28.70       26.03     27.79 o 
   0  12   8      166.13      158.16     20.96 o 
   1  12   8      358.80      306.04     35.88 o 
   2  12   8      269.10      232.34     33.07 o 
   3  12   8       61.82       32.89     28.67 o 
   4  12   8      206.98      184.15     32.71 o 
   5  12   8       59.97       64.02     27.09 o 
   6  12   8       74.50       80.91     30.78 o 
   7  12   8       40.88      107.82     28.49 o 
   8  12   8       20.14       -7.91     28.49 o 
 -14  13   8       95.78       79.32     35.70 o 
 -13  13   8       11.68        2.11     29.20 o 
 -12  13   8        8.82       -3.69     27.79 o 
 -11  13   8       27.59        9.32     31.66 o 
 -10  13   8      312.83      386.07     40.10 o 
  -9  13   8       14.34       34.12     28.49 o 
  -8  13   8       91.95       42.92     28.49 o 
  -7  13   8       39.86       64.55     25.15 o 
  -6  13   8      405.91      436.72     38.34 o 
  -5  13   8        0.46       38.17     25.68 o 
  -4  13   8      227.36      191.19     30.96 o 
  -3  13   8       33.17       21.11     26.73 o 
  -2  13   8       39.27       93.92     24.10 o 
  -1  13   8        0.30        6.51     25.68 o 
   0  13   8        0.07        9.87     16.84 o 
   1  13   8        0.56       39.22     22.51 o 
   2  13   8        2.98       68.77     25.68 o 
   3  13   8        0.17       12.84     25.86 o 
   4  13   8       55.63       26.73     29.37 o 
   5  13   8        6.68        0.00     26.91 o 
   6  13   8        0.66      -27.79     27.79 o 
   7  13   8        4.10       41.33     29.20 o 
 -13  14   8        2.98      -30.08     30.08 o 
 -12  14   8        7.11      102.54     25.86 o 
 -11  14   8        1.13       13.72     27.61 o 
 -10  14   8       68.01      105.53     29.72 o 
  -9  14   8        1.14      -27.09     27.09 o 
  -8  14   8       86.31      118.55     32.19 o 
  -7  14   8       60.86       64.20     28.67 o 
  -6  14   8      166.41      122.24     33.95 o 
  -5  14   8        0.42      -13.89     26.03 o 
  -4  14   8      159.59      180.11     32.36 o 
  -3  14   8      189.58       96.21     30.96 o 
  -2  14   8       97.66       98.85     28.49 o 
  -1  14   8        0.06       29.90     26.21 o 
   0  14   8       14.33       30.90     17.66 o 
   1  14   8       32.25       16.36     27.97 o 
   2  14   8      130.70      208.07     31.31 o 
   3  14   8       16.13       17.59     25.50 o 
   4  14   8        0.31       36.41     27.61 o 
   5  14   8        0.15       37.82     27.26 o 
   6  14   8       25.74       85.13     27.09 o 
 -11  15   8        1.65        2.11     30.25 o 
 -10  15   8       15.50       32.19     28.49 o 
  -9  15   8      178.57      134.20     32.89 o 
  -8  15   8       13.93       51.36     29.55 o 
  -7  15   8        7.96       -1.76     27.44 o 
  -6  15   8      123.75      126.46     30.60 o 
  -5  15   8      121.41      115.56     31.13 o 
  -4  15   8      205.00      104.48     32.01 o 
  -3  15   8       63.81       22.51     31.48 o 
  -2  15   8        9.62        5.63     28.32 o 
  -1  15   8      274.99      320.46     37.64 o 
   0  15   8       17.06       11.10     19.28 o 
   1  15   8       31.76       21.28     29.55 o 
   2  15   8       19.64       45.91     25.33 o 
   3  15   8      111.60      105.18     31.66 o 
   4  15   8        2.52       -9.50     24.45 o 
   5  15   8       21.53       -1.93     27.97 o 
 -10  16   8       12.81       21.46     32.19 o 
  -9  16   8        0.01       24.98     30.60 o 
  -8  16   8       13.13       10.20     30.78 o 
  -7  16   8        5.16        1.93     28.49 o 
  -6  16   8        2.32       -1.76     29.20 o 
  -5  16   8        0.27      -25.50     25.50 o 
  -4  16   8        1.50       20.05     25.33 o 
  -3  16   8        9.25      -27.44     27.44 o 
  -2  16   8        4.98       -7.04     24.27 o 
  -1  16   8        0.28      -27.09     27.09 o 
   0  16   8        0.19      -15.14     18.44 o 
   1  16   8       17.40       24.80     26.21 o 
   2  16   8        0.01      -13.37     27.09 o 
   3  16   8        4.26       -9.85     28.49 o 
  -8  17   8        1.82        8.79     30.08 o 
  -7  17   8        0.81       38.87     25.33 o 
  -6  17   8       22.13      -28.85     29.55 o 
  -5  17   8       94.54      131.03     34.12 o 
  -4  17   8      141.81      139.13     35.18 o 
  -3  17   8       84.47      120.13     32.54 o 
  -2  17   8        0.85       -3.87     23.39 o 
  -1  17   8       44.76       81.96     32.36 o 
   0  17   8      107.98      142.98     23.57 o 
   1  17   8       50.07       56.99     31.48 o 
   2  17   8        6.26       42.74     30.78 o 
  -4  18   8       64.68       48.02     34.30 o 
  -3  18   8        0.16      -29.20     29.20 o 
  -2  18   8       13.42      -18.12     29.55 o 
 -18   1   9        8.13       15.65     26.03 o 
 -17   1   9       19.71       45.55     26.03 o 
 -16   1   9        5.39       -1.58     22.87 o 
 -15   1   9       40.45       67.01     26.56 o 
 -14   1   9       21.96        8.62     22.34 o 
 -13   1   9       84.34       54.52     23.04 o 
 -12   1   9       16.46       51.53     18.47 o 
 -11   1   9      151.52      160.06     21.81 o 
 -10   1   9      119.83      108.87     20.05 o 
  -9   1   9       10.32       -3.87     15.83 o 
  -8   1   9      265.77      336.12     23.92 o 
  -7   1   9        5.28       16.01     14.42 o 
  -6   1   9       13.60       35.35     13.19 o 
  -5   1   9        2.78       17.76     13.37 o 
  -4   1   9       24.80       33.59     14.77 o 
  -3   1   9        9.86       11.61     13.89 o 
  -2   1   9      675.78      741.89     30.96 o 
  -1   1   9       11.79       18.64     15.30 o 
   0   1   9      204.17      191.65     17.22 o 
   1   1   9        2.20       23.57     15.30 o 
   2   1   9      421.51      461.88     29.37 o 
   3   1   9        2.67      -16.18     17.94 o 
   4   1   9       20.73       46.08     20.40 o 
   5   1   9        3.09      -22.69     22.69 o 
   6   1   9      412.07      452.73     36.06 o 
   7   1   9        1.12        6.33     21.63 o 
   8   1   9       33.51       -9.50     25.86 o 
   9   1   9        0.13        9.15     27.09 o 
  10   1   9       81.95       92.34     32.19 o 
  11   1   9        0.14        2.11     27.97 o 
 -18   2   9        5.67       13.89     29.55 o 
 -17   2   9        0.96        0.00     26.03 o 
 -16   2   9        1.27       45.73     24.45 o 
 -15   2   9       43.29       67.36     23.04 o 
 -14   2   9      135.27      155.31     26.38 o 
 -13   2   9        8.57      -18.47     20.40 o 
 -12   2   9      348.17      374.64     29.55 o 
 -11   2   9      260.47      324.86     25.86 o 
 -10   2   9       11.44       16.01     16.53 o 
  -9   2   9        9.59       20.05     16.18 o 
  -8   2   9      353.81      395.22     25.33 o 
  -7   2   9     1787.98     1743.38     43.09 o 
  -6   2   9      300.05      335.94     21.46 o 
  -5   2   9      242.52      180.46     18.12 o 
  -4   2   9      501.23      641.63     28.32 o 
  -3   2   9      177.19      210.36     19.00 o 
  -2   2   9     1168.05     1199.89     37.29 o 
  -1   2   9       18.20       39.75     15.83 o 
   0   2   9        7.19       13.71     11.62 o 
   1   2   9        4.45       -9.50     15.30 o 
   2   2   9      214.72      199.81     23.39 o 
   3   2   9        3.88        3.69     20.05 o 
   4   2   9       37.03       16.89     21.63 o 
   5   2   9       32.08       30.43     21.63 o 
   6   2   9       94.75       80.03     27.09 o 
   7   2   9       53.97       93.75     23.04 o 
   8   2   9        5.58       10.20     23.39 o 
   9   2   9       17.68       29.37     26.21 o 
  10   2   9       53.75       69.30     31.31 o 
  11   2   9      109.54      153.55     35.00 o 
 -18   3   9        2.60       -3.87     27.44 o 
 -17   3   9       43.27       64.73     26.73 o 
 -16   3   9       50.33       36.06     27.61 o 
 -15   3   9      104.71      110.98     29.20 o 
 -14   3   9       14.44       16.18     20.58 o 
 -13   3   9      226.82      234.46     28.14 o 
 -12   3   9       82.37       65.78     20.75 o 
 -11   3   9      661.98      576.55     32.19 o 
 -10   3   9        4.55       10.90     16.18 o 
  -9   3   9        3.61        4.05     16.53 o 
  -8   3   9     1121.06     1088.38     35.53 o 
  -7   3   9       96.28       72.64     16.36 o 
  -6   3   9      651.74      611.03     27.61 o 
  -5   3   9        1.66       -6.86     12.84 o 
  -4   3   9        0.02        3.52     13.02 o 
  -3   3   9       88.84       47.67     17.76 o 
  -2   3   9      223.47      241.67     20.40 o 
  -1   3   9       83.80       89.88     19.88 o 
   0   3   9      609.46      598.54     21.79 o 
   1   3   9        2.74      -16.01     16.01 o 
   2   3   9       25.77       34.12     18.64 o 
   3   3   9        0.01      -17.41     17.41 o 
   4   3   9        3.77      -18.64     18.64 o 
   5   3   9       38.39       43.97     24.10 o 
   6   3   9       75.41       21.11     27.97 o 
   7   3   9       54.17       72.82     27.79 o 
   8   3   9       58.94       52.06     27.79 o 
   9   3   9        1.49      -10.38     23.22 o 
  10   3   9        2.20        4.05     29.72 o 
  11   3   9        1.09       38.87     28.49 o 
 -18   4   9        0.26       26.21     21.63 o 
 -17   4   9       52.99       93.75     29.20 o 
 -16   4   9        8.53       -5.10     26.38 o 
 -15   4   9        1.89      -12.66     23.92 o 
 -14   4   9      405.79      396.80     35.70 o 
 -13   4   9      419.18      406.12     32.36 o 
 -12   4   9      275.52      241.84     27.09 o 
 -11   4   9       14.70       56.64     18.82 o 
 -10   4   9      417.11      454.66     30.08 o 
  -9   4   9      187.36      218.45     22.16 o 
  -8   4   9       64.34       47.67     16.01 o 
  -7   4   9      809.99      668.72     30.96 o 
  -6   4   9     2079.02     2184.15     47.84 o 
  -5   4   9     1086.08     1165.77     35.88 o 
  -4   4   9       98.64       93.92     16.01 o 
  -3   4   9      140.17      107.99     17.06 o 
  -2   4   9     2142.83     2201.56     50.13 o 
  -1   4   9       82.45      113.27     19.70 o 
   0   4   9        1.06      -10.13     10.48 o 
   1   4   9        4.91        8.09     18.47 o 
   2   4   9     1265.07     1367.51     44.67 o 
   3   4   9        4.28       -9.15     16.18 o 
   4   4   9       80.18       67.19     23.57 o 
   5   4   9      114.53      104.65     25.68 o 
   6   4   9      786.04      863.60     43.62 o 
   7   4   9        0.63       -2.99     22.16 o 
   8   4   9        3.56       37.11     22.69 o 
   9   4   9       85.11       91.28     28.67 o 
  10   4   9       73.52      130.68     32.71 o 
 -18   5   9        6.92      -31.13     31.13 o 
 -17   5   9        0.23      -16.89     26.56 o 
 -16   5   9       49.88       72.82     26.03 o 
 -15   5   9       74.15      102.37     26.56 o 
 -14   5   9      110.79      147.22     29.90 o 
 -13   5   9       10.34       51.36     21.81 o 
 -12   5   9      281.89      333.83     30.25 o 
 -11   5   9      985.45      918.30     40.45 o 
 -10   5   9        4.49      -12.66     19.52 o 
  -9   5   9      200.52      160.94     23.04 o 
  -8   5   9       34.75       51.71     18.64 o 
  -7   5   9      562.22      504.44     28.49 o 
  -6   5   9     1209.19     1175.62     38.34 o 
  -5   5   9      322.75      261.19     22.34 o 
  -4   5   9      731.17      657.81     28.85 o 
  -3   5   9      286.06      299.18     22.34 o 
  -2   5   9       31.42       23.92     16.01 o 
  -1   5   9      375.23      390.47     25.86 o 
   0   5   9       25.06       43.37     16.09 o 
   1   5   9      196.27      173.25     22.34 o 
   2   5   9       72.16       66.31     21.63 o 
   3   5   9      438.24      465.04     32.01 o 
   4   5   9       31.01        8.44     21.99 o 
   5   5   9        8.60        7.56     22.51 o 
   6   5   9       37.40       63.67     23.39 o 
   7   5   9        0.07       10.20     24.98 o 
   8   5   9       89.29       79.68     30.25 o 
   9   5   9        0.01      -16.18     27.26 o 
  10   5   9       17.05       49.95     27.44 o 
 -17   6   9       38.72       33.24     29.55 o 
 -16   6   9       39.65       32.71     26.38 o 
 -15   6   9        6.61        1.76     26.03 o 
 -14   6   9      285.21      243.07     32.01 o 
 -13   6   9      270.61      220.74     30.43 o 
 -12   6   9        5.10        8.27     21.99 o 
 -11   6   9       29.07       17.94     22.69 o 
 -10   6   9       49.65       47.31     20.05 o 
  -9   6   9      125.74      109.93     21.46 o 
  -8   6   9      409.99      433.73     27.79 o 
  -7   6   9      542.44      556.33     29.72 o 
  -6   6   9      156.31      114.85     21.99 o 
  -5   6   9      611.14      631.78     28.49 o 
  -4   6   9      276.99      308.86     22.87 o 
  -3   6   9      237.60      256.44     21.46 o 
  -2   6   9        4.87       18.29     17.06 o 
  -1   6   9      229.95      223.73     23.22 o 
   0   6   9        2.47        4.07     11.41 o 
   1   6   9       59.62       61.91     19.70 o 
   2   6   9       31.08       16.89     21.46 o 
   3   6   9        4.63       21.99     19.88 o 
   4   6   9       76.41      109.75     25.68 o 
   5   6   9      122.90      107.11     28.32 o 
   6   6   9        0.22      -23.39     23.39 o 
   7   6   9        9.80        7.04     25.33 o 
   8   6   9      195.40      292.85     34.83 o 
   9   6   9       65.96      109.58     29.72 o 
  10   6   9       14.40       64.02     29.02 o 
 -17   7   9       21.36       -7.91     29.37 o 
 -16   7   9       10.66       67.36     24.27 o 
 -15   7   9        0.25      -27.26     27.26 o 
 -14   7   9        0.29        6.51     24.45 o 
 -13   7   9        2.30       10.73     23.74 o 
 -12   7   9       31.85        5.80     25.86 o 
 -11   7   9       48.04       83.19     23.57 o 
 -10   7   9        1.65       -1.23     20.75 o 
  -9   7   9      136.65      123.47     23.92 o 
  -8   7   9       61.58       93.75     19.35 o 
  -7   7   9       33.97       34.12     20.40 o 
  -6   7   9      434.14      330.84     26.73 o 
  -5   7   9      255.55      218.80     22.16 o 
  -4   7   9       69.30       92.16     19.70 o 
  -3   7   9        1.16        2.11     16.36 o 
  -2   7   9       80.85      102.01     21.11 o 
  -1   7   9        0.02      -18.12     18.12 o 
   0   7   9      401.56      341.19     20.20 o 
   1   7   9       21.16       54.52     20.40 o 
   2   7   9       18.62        0.00     20.23 o 
   3   7   9        1.30       -5.10     20.05 o 
   4   7   9        3.43       -6.68     18.82 o 
   5   7   9       44.45       51.36     22.69 o 
   6   7   9       27.70        8.44     28.49 o 
   7   7   9      135.11      134.02     28.49 o 
   8   7   9       30.88       40.45     31.48 o 
   9   7   9       11.93        4.05     28.49 o 
  10   7   9        4.87       13.19     31.66 o 
 -17   8   9        3.58       54.00     29.37 o 
 -16   8   9       35.43       38.69     26.56 o 
 -15   8   9       10.49      -14.25     28.67 o 
 -14   8   9        7.79        1.76     26.91 o 
 -13   8   9       29.83       34.83     27.61 o 
 -12   8   9       27.83       44.67     24.45 o 
 -11   8   9      112.90      103.77     27.09 o 
 -10   8   9      114.98      116.79     24.10 o 
  -9   8   9      193.80      155.13     25.86 o 
  -8   8   9      213.41      189.78     23.92 o 
  -7   8   9      642.50      652.01     34.47 o 
  -6   8   9       51.80       40.81     18.82 o 
  -5   8   9      103.94      130.51     20.05 o 
  -4   8   9        0.16       26.56     18.12 o 
  -3   8   9      371.12      353.88     27.79 o 
  -2   8   9      954.63      882.59     37.46 o 
  -1   8   9      108.06      153.55     23.57 o 
   0   8   9       88.57       80.72     15.34 o 
   1   8   9       27.16        9.50     22.16 o 
   2   8   9      426.54      414.74     32.54 o 
   3   8   9        9.47        7.56     22.34 o 
   4   8   9      218.65      188.55     31.31 o 
   5   8   9      189.65      198.75     29.55 o 
   6   8   9        4.77       14.07     28.85 o 
   7   8   9       59.89       84.43     29.55 o 
   8   8   9        4.99       23.92     25.86 o 
   9   8   9       47.01       16.89     34.12 o 
 -16   9   9        0.04      -34.12     34.12 o 
 -15   9   9       32.93       50.83     31.48 o 
 -14   9   9       79.30      116.44     26.21 o 
 -13   9   9       25.45       11.61     27.26 o 
 -12   9   9        0.50      -25.68     25.68 o 
 -11   9   9      433.98      423.36     35.35 o 
 -10   9   9      216.26      217.57     30.08 o 
  -9   9   9      147.01      128.75     25.33 o 
  -8   9   9      121.82      153.55     24.45 o 
  -7   9   9      283.44      236.21     27.97 o 
  -6   9   9      267.91      275.26     26.38 o 
  -5   9   9      843.69      889.98     38.52 o 
  -4   9   9      635.07      645.15     34.12 o 
  -3   9   9       12.22      -20.58     20.58 o 
  -2   9   9      339.79      333.13     27.79 o 
  -1   9   9     1445.22     1462.49     47.49 o 
   0   9   9      130.47      124.54     19.02 o 
   1   9   9       45.78       53.29     22.34 o 
   2   9   9       47.62       36.06     25.68 o 
   3   9   9     1087.04     1107.55     49.25 o 
   4   9   9      316.52      290.04     35.35 o 
   5   9   9       85.45       66.13     29.72 o 
   6   9   9        6.57       18.29     30.08 o 
   7   9   9      569.45      592.91     48.37 o 
   8   9   9       50.85       72.11     31.48 o 
   9   9   9        0.20        4.40     32.71 o 
 -15  10   9       64.36       72.64     31.13 o 
 -14  10   9       10.48      -28.85     28.85 o 
 -13  10   9       53.57       59.10     26.21 o 
 -12  10   9        1.95        4.92     23.74 o 
 -11  10   9      274.34      269.28     31.13 o 
 -10  10   9       25.70       52.24     24.45 o 
  -9  10   9       55.70       37.29     26.56 o 
  -8  10   9      133.23       97.97     25.50 o 
  -7  10   9       96.42       61.56     25.50 o 
  -6  10   9        2.49       11.78     21.46 o 
  -5  10   9      880.37      848.82     42.21 o 
  -4  10   9      750.53      789.90     39.93 o 
  -3  10   9     1272.15     1225.75     48.90 o 
  -2  10   9      153.89      221.26     27.97 o 
  -1  10   9       25.42       13.72     22.87 o 
   0  10   9      125.90      137.81     18.59 o 
   1  10   9      523.78      516.22     36.41 o 
   2  10   9       18.07       47.49     24.45 o 
   3  10   9       13.67       72.82     25.50 o 
   4  10   9        2.85        1.76     25.68 o 
   5  10   9      493.73      486.32     42.39 o 
   6  10   9       14.93        0.00     26.73 o 
   7  10   9       25.51      -12.84     29.02 o 
   8  10   9        0.34       25.68     28.67 o 
 -15  11   9        2.87       10.20     29.72 o 
 -14  11   9       10.81       40.63     27.97 o 
 -13  11   9      177.98      242.37     36.23 o 
 -12  11   9       35.84      -28.32     28.32 o 
 -11  11   9      397.72      387.65     36.41 o 
 -10  11   9        0.01      -26.38     26.38 o 
  -9  11   9       98.47      110.10     26.21 o 
  -8  11   9      121.15       90.05     26.38 o 
  -7  11   9      215.85      201.21     30.60 o 
  -6  11   9        0.82       32.54     23.74 o 
  -5  11   9      363.52      305.87     34.65 o 
  -4  11   9       51.29        8.62     25.50 o 
  -3  11   9      156.64      208.95     28.14 o 
  -2  11   9        0.27       15.30     23.74 o 
  -1  11   9      125.18      119.95     26.03 o 
   0  11   9        8.89      -10.98     14.69 o 
   1  11   9       29.42       -8.62     23.39 o 
   2  11   9        1.04       -2.99     22.69 o 
   3  11   9       12.02       15.65     26.21 o 
   4  11   9        1.07      -22.87     26.03 o 
   5  11   9       48.86       38.17     31.48 o 
   6  11   9       28.22       91.99     29.72 o 
   7  11   9        1.93       -1.93     27.97 o 
 -14  12   9       15.95       38.87     27.97 o 
 -13  12   9       39.94       50.48     30.60 o 
 -12  12   9        2.39       33.42     25.33 o 
 -11  12   9        9.29        7.04     25.50 o 
 -10  12   9        2.43      -25.86     25.86 o 
  -9  12   9       19.95        3.34     27.79 o 
  -8  12   9       28.10       22.16     27.26 o 
  -7  12   9      123.79      130.33     30.43 o 
  -6  12   9       53.15      101.13     24.98 o 
  -5  12   9      577.76      557.21     38.17 o 
  -4  12   9      285.95      291.09     32.36 o 
  -3  12   9       90.40       90.76     27.09 o 
  -2  12   9       27.96       50.66     24.80 o 
  -1  12   9        8.61      -24.27     24.27 o 
   0  12   9      358.97      322.36     25.06 o 
   1  12   9       38.88       42.56     28.14 o 
   2  12   9        0.44      -11.08     23.74 o 
   3  12   9        1.32        7.39     26.56 o 
   4  12   9      184.93      188.37     32.71 o 
   5  12   9        0.86      -12.66     25.68 o 
   6  12   9       16.57       46.08     27.44 o 
   7  12   9       32.80       54.88     31.48 o 
 -13  13   9        6.40       16.53     28.67 o 
 -12  13   9       16.17       31.48     25.86 o 
 -11  13   9      103.94      154.25     31.84 o 
 -10  13   9      139.18      130.33     31.31 o 
  -9  13   9      240.28      281.77     35.53 o 
  -8  13   9       13.18       32.36     26.21 o 
  -7  13   9        0.54        3.34     27.26 o 
  -6  13   9      238.52      228.48     32.19 o 
  -5  13   9      229.18      260.49     34.12 o 
  -4  13   9      110.84       48.90     27.26 o 
  -3  13   9        5.36       61.74     23.04 o 
  -2  13   9      294.01      272.10     34.65 o 
  -1  13   9      158.99      171.14     34.83 o 
   0  13   9      102.89       87.67     29.64 o 
   1  13   9       49.81       41.68     30.25 o 
   2  13   9       58.58       71.06     25.33 o 
   3  13   9      152.59      186.79     30.60 o 
   4  13   9       97.11       36.41     35.88 o 
   5  13   9        7.52        6.33     32.01 o 
   6  13   9        6.15        8.79     30.78 o 
 -12  14   9        5.40       -7.91     27.44 o 
 -11  14   9       13.21       48.02     28.67 o 
 -10  14   9       16.78       21.28     29.55 o 
  -9  14   9       26.74       29.90     30.25 o 
  -8  14   9        8.07       12.84     28.67 o 
  -7  14   9       76.38        7.21     29.72 o 
  -6  14   9      126.63       96.21     34.12 o 
  -5  14   9       12.93      -14.60     25.50 o 
  -4  14   9       34.53      -11.26     25.15 o 
  -3  14   9       23.58        7.39     29.55 o 
  -2  14   9      137.13      169.38     32.54 o 
  -1  14   9      160.28      173.78     33.42 o 
   0  14   9       20.85      -12.19     19.27 o 
   1  14   9        1.98       -5.10     22.87 o 
   2  14   9       46.47       29.72     30.43 o 
   3  14   9       43.74       75.98     31.84 o 
   4  14   9        2.83       -3.87     25.86 o 
   5  14   9       16.48       48.72     30.60 o 
 -11  15   9       16.08      -32.71     32.71 o 
 -10  15   9        0.01      -11.61     27.79 o 
  -9  15   9       56.29       11.96     32.01 o 
  -8  15   9        9.31      -18.12     27.44 o 
  -7  15   9       36.72       50.13     27.26 o 
  -6  15   9       17.27       74.93     26.03 o 
  -5  15   9        2.45      -25.15     25.15 o 
  -4  15   9       17.59      -25.86     25.86 o 
  -3  15   9       34.56       59.10     29.72 o 
  -2  15   9        6.62       -3.52     26.73 o 
  -1  15   9       27.06       88.82     31.13 o 
   0  15   9       27.66       34.90     23.83 o 
   1  15   9        0.93       44.85     28.85 o 
   2  15   9        0.07       29.37     27.79 o 
   3  15   9       26.26       23.92     30.43 o 
   4  15   9        7.24       40.63     29.72 o 
  -9  16   9       61.39       72.29     33.59 o 
  -8  16   9       13.33       10.38     32.71 o 
  -7  16   9        4.50       24.80     27.26 o 
  -6  16   9       20.49       14.42     27.44 o 
  -5  16   9        2.38        4.05     31.48 o 
  -4  16   9       57.65       72.99     32.54 o 
  -3  16   9       15.68       39.93     27.26 o 
  -2  16   9       21.05      -20.40     27.61 o 
  -1  16   9       13.44       52.59     29.72 o 
   0  16   9       73.34      132.06     23.17 o 
   1  16   9        3.09        8.62     30.25 o 
   2  16   9       10.33      -10.03     26.03 o 
  -7  17   9       14.84       44.32     30.43 o 
  -6  17   9       12.44        4.40     31.31 o 
  -5  17   9        0.09      -21.63     28.49 o 
  -4  17   9       14.76       71.23     29.55 o 
  -3  17   9        6.20       35.70     30.78 o 
  -2  17   9        3.02        0.00     27.79 o 
  -1  17   9       16.68       13.54     34.30 o 
   0  17   9       34.83       56.11     35.35 o 
 -18   0  10       17.32       25.86     30.08 o 
 -17   0  10        6.63       16.53     24.45 o 
 -16   0  10        0.38       42.74     24.80 o 
 -15   0  10      216.57      240.96     31.84 o 
 -14   0  10      162.02      249.58     26.21 o 
 -13   0  10       27.18       13.54     20.40 o 
 -12   0  10       73.27      114.33     21.99 o 
 -11   0  10       29.89       54.70     19.17 o 
 -10   0  10      471.87      492.66     28.67 o 
  -9   0  10      371.05      469.26     28.49 o 
  -8   0  10      156.40      172.37     21.63 o 
  -7   0  10      390.39      420.72     25.68 o 
  -6   0  10      759.51      690.35     30.96 o 
  -5   0  10      769.78      821.03     31.66 o 
  -4   0  10       21.48       43.27     16.71 o 
  -3   0  10      474.15      519.57     28.85 o 
  -2   0  10     2689.59     2719.90     56.64 o 
  -1   0  10     2744.25     2858.14     60.15 o 
   0   0  10      267.25      276.86     19.03 o 
   1   0  10     2198.68     2377.09     57.16 o 
   2   0  10        3.98       36.76     19.35 o 
   3   0  10      246.02      224.78     30.08 o 
   4   0  10      206.35      205.96     30.43 o 
   5   0  10      124.22      125.76     28.67 o 
   6   0  10        0.91       -5.98     21.99 o 
   7   0  10      335.23      304.99     36.76 o 
   8   0  10        8.18       38.34     25.86 o 
   9   0  10       85.85       64.73     30.96 o 
  10   0  10       32.63       46.43     29.55 o 
 -18   1  10        8.95        7.91     27.44 o 
 -17   1  10        0.04      -10.90     23.92 o 
 -16   1  10        1.00       -3.34     24.98 o 
 -15   1  10        9.62       17.59     23.74 o 
 -14   1  10      380.82      396.09     31.84 o 
 -13   1  10        1.20       13.72     21.46 o 
 -12   1  10      256.42      285.46     27.09 o 
 -11   1  10        0.39      -10.73     17.24 o 
 -10   1  10      144.49      119.95     20.58 o 
  -9   1  10      449.40      466.27     27.26 o 
  -8   1  10      191.68      206.67     19.52 o 
  -7   1  10       98.11       91.46     17.76 o 
  -6   1  10     1122.77     1028.05     35.35 o 
  -5   1  10      471.09      433.56     25.68 o 
  -4   1  10        8.09      -10.90     15.65 o 
  -3   1  10       12.19       19.35     16.89 o 
  -2   1  10      304.48      350.72     25.50 o 
  -1   1  10     1527.76     1605.13     47.14 o 
   0   1  10     1681.88     1690.49     39.05 o 
   1   1  10       23.21       55.58     21.11 o 
   2   1  10      228.09      245.18     26.73 o 
   3   1  10      486.02      462.93     33.77 o 
   4   1  10     1570.78     1568.02     54.70 o 
   5   1  10       46.97       63.32     25.15 o 
   6   1  10       11.87       14.42     26.03 o 
   7   1  10       57.57       78.97     28.67 o 
   8   1  10      254.63      301.64     33.24 o 
   9   1  10       14.26       25.68     32.19 o 
  10   1  10       25.32       -9.85     29.90 o 
 -18   2  10        2.53      -28.67     28.67 o 
 -17   2  10       25.51       20.40     28.67 o 
 -16   2  10        1.35       25.86     24.10 o 
 -15   2  10        5.03      -19.00     22.87 o 
 -14   2  10       63.52       71.76     23.39 o 
 -13   2  10       18.97        4.22     21.11 o 
 -12   2  10        1.33       -2.64     20.05 o 
 -11   2  10       97.26      121.71     20.93 o 
 -10   2  10       88.34      115.56     19.17 o 
  -9   2  10       85.88       33.24     18.82 o 
  -8   2  10       89.88       83.55     20.93 o 
  -7   2  10       30.52       46.26     14.60 o 
  -6   2  10       56.11       75.63     16.36 o 
  -5   2  10       59.03       69.30     16.36 o 
  -4   2  10     2709.89     2862.01     55.76 o 
  -3   2  10      270.63      292.50     22.69 o 
  -2   2  10     2425.94     2434.96     55.23 o 
  -1   2  10        4.19       -2.99     15.83 o 
   0   2  10      559.01      647.17     23.44 o 
   1   2  10        0.57       -3.17     16.01 o 
   2   2  10      244.75      278.78     29.20 o 
   3   2  10      140.51      110.81     25.68 o 
   4   2  10      654.58      677.51     39.05 o 
   5   2  10      140.34      169.91     25.86 o 
   6   2  10      103.08       55.40     27.79 o 
   7   2  10       37.04       19.17     26.21 o 
   8   2  10       35.47       13.02     28.14 o 
   9   2  10        0.87       37.82     27.61 o 
  10   2  10        1.20       36.41     25.50 o 
 -18   3  10       42.89       24.27     27.97 o 
 -17   3  10       32.21       78.80     27.26 o 
 -16   3  10        3.09      -27.79     27.79 o 
 -15   3  10       10.25       24.45     24.45 o 
 -14   3  10        8.41       33.24     19.52 o 
 -13   3  10      202.09      180.46     28.49 o 
 -12   3  10      407.87      475.24     31.84 o 
 -11   3  10      162.79      161.81     25.15 o 
 -10   3  10      144.77      125.76     20.58 o 
  -9   3  10       33.59       55.76     17.41 o 
  -8   3  10      118.59      112.57     19.52 o 
  -7   3  10      222.03      220.03     21.81 o 
  -6   3  10      180.54      216.69     20.58 o 
  -5   3  10       58.22       68.42     18.82 o 
  -4   3  10      423.81      464.34     27.44 o 
  -3   3  10      553.24      580.60     30.25 o 
  -2   3  10       12.07       10.90     16.71 o 
  -1   3  10       50.73       98.85     17.24 o 
   0   3  10       88.74      116.56     14.28 o 
   1   3  10       88.45       59.63     21.99 o 
   2   3  10        0.57       11.78     19.35 o 
   3   3  10        0.09        4.22     22.34 o 
   4   3  10      812.77      878.20     43.27 o 
   5   3  10       81.05       60.86     27.44 o 
   6   3  10       57.33       24.80     27.09 o 
   7   3  10       11.14       26.38     24.62 o 
   8   3  10      194.97      154.60     36.23 o 
   9   3  10        7.13       -3.69     28.14 o 
  10   3  10        2.80       15.13     29.02 o 
 -18   4  10        2.09      -16.01     26.38 o 
 -17   4  10        0.01        7.56     27.79 o 
 -16   4  10       40.25       54.88     25.68 o 
 -15   4  10       30.63       23.04     24.45 o 
 -14   4  10       18.31       21.63     22.34 o 
 -13   4  10      129.22      163.93     24.45 o 
 -12   4  10      150.33      170.78     26.21 o 
 -11   4  10      301.30      264.18     27.61 o 
 -10   4  10        0.19       46.08     17.94 o 
  -9   4  10      344.20      441.30     28.32 o 
  -8   4  10      297.91      320.29     25.50 o 
  -7   4  10      517.66      507.96     29.37 o 
  -6   4  10      180.47      193.65     22.87 o 
  -5   4  10      145.36      178.52     21.11 o 
  -4   4  10       38.43       33.59     16.53 o 
  -3   4  10      244.50      244.66     24.10 o 
  -2   4  10      140.81      141.06     20.40 o 
  -1   4  10       35.98       49.78     18.29 o 
   0   4  10        0.06       10.39     12.86 o 
   1   4  10        5.87        1.23     21.28 o 
   2   4  10       76.82       76.51     21.11 o 
   3   4  10      412.82      367.43     32.54 o 
   4   4  10       40.71       71.06     24.80 o 
   5   4  10      131.75      127.69     26.56 o 
   6   4  10      145.44      118.55     32.01 o 
   7   4  10      109.76       99.02     29.37 o 
   8   4  10        0.14      -26.56     27.79 o 
   9   4  10        8.97       67.72     27.79 o 
 -17   5  10       21.88       60.15     24.27 o 
 -16   5  10        1.19       14.42     24.80 o 
 -15   5  10      147.86      161.81     30.08 o 
 -14   5  10       49.67       59.80     25.15 o 
 -13   5  10       28.06       39.75     22.16 o 
 -12   5  10        0.03        4.05     23.39 o 
 -11   5  10      218.66      184.33     24.98 o 
 -10   5  10       30.82       65.96     19.70 o 
  -9   5  10        0.02        4.57     18.47 o 
  -8   5  10        0.38       12.14     16.89 o 
  -7   5  10      285.99      227.60     24.98 o 
  -6   5  10        0.01       13.54     16.01 o 
  -5   5  10       55.84       84.07     17.59 o 
  -4   5  10        0.01       10.38     14.95 o 
  -3   5  10      307.20      252.40     26.03 o 
  -2   5  10       96.53       87.77     21.81 o 
  -1   5  10      234.36      225.13     23.74 o 
   0   5  10        0.30       -3.73     12.36 o 
   1   5  10      214.33      228.83     27.44 o 
   2   5  10       83.50       66.31     24.80 o 
   3   5  10       48.79       71.59     20.05 o 
   4   5  10       59.34       68.24     26.38 o 
   5   5  10      277.36      298.48     33.42 o 
   6   5  10      145.17      138.95     28.67 o 
   7   5  10       88.11      116.26     29.72 o 
   8   5  10        8.16       -3.52     26.03 o 
   9   5  10       21.54       18.82     30.08 o 
 -17   6  10        2.91       45.55     25.68 o 
 -16   6  10       19.40       22.16     26.73 o 
 -15   6  10       43.30       34.65     28.14 o 
 -14   6  10       16.16        0.00     23.39 o 
 -13   6  10      150.08      183.45     27.44 o 
 -12   6  10       26.76       39.93     21.81 o 
 -11   6  10     1297.85     1279.92     48.37 o 
 -10   6  10      461.60      424.06     31.84 o 
  -9   6  10        0.87      -19.17     20.75 o 
  -8   6  10       49.32       32.36     19.35 o 
  -7   6  10     1176.17     1174.74     41.33 o 
  -6   6  10      926.59      942.04     38.34 o 
  -5   6  10       63.51       66.48     19.35 o 
  -4   6  10        7.60      -15.83     18.64 o 
  -3   6  10     1233.45     1145.37     40.81 o 
  -2   6  10      671.41      691.23     34.30 o 
  -1   6  10       21.62       34.65     20.23 o 
   0   6  10       17.21       11.82     14.01 o 
   1   6  10       69.44      102.37     22.51 o 
   2   6  10      223.31      237.27     27.97 o 
   3   6  10       63.91       58.92     25.15 o 
   4   6  10       50.03       35.18     24.10 o 
   5   6  10       20.60       35.53     24.62 o 
   6   6  10       64.53       30.43     26.56 o 
   7   6  10       54.29       73.87     28.14 o 
   8   6  10       46.48       62.44     28.49 o 
   9   6  10        3.39       10.73     28.14 o 
 -17   7  10      127.65      121.89     32.71 o 
 -16   7  10       16.99       45.73     26.38 o 
 -15   7  10      225.75      267.17     34.65 o 
 -14   7  10       66.19       58.39     28.67 o 
 -13   7  10      301.41      287.05     34.65 o 
 -12   7  10      279.29      271.74     28.67 o 
 -11   7  10      977.41     1097.70     46.61 o 
 -10   7  10      509.57      576.90     37.46 o 
  -9   7  10     1368.21     1369.45     47.49 o 
  -8   7  10       45.25       52.24     21.63 o 
  -7   7  10     2352.76     2511.29     59.10 o 
  -6   7  10      113.74      127.34     25.86 o 
  -5   7  10     5033.69     5080.10     79.85 o 
  -4   7  10       22.35       40.45     20.40 o 
  -3   7  10      512.91      535.22     32.89 o 
  -2   7  10      289.94      434.26     30.60 o 
  -1   7  10     2614.53     2688.41     64.73 o 
   0   7  10      403.36      376.71     22.98 o 
   1   7  10      178.40      187.67     27.61 o 
   2   7  10        3.75      -23.04     23.04 o 
   3   7  10     1174.33     1121.80     48.72 o 
   4   7  10      176.93      186.79     29.37 o 
   5   7  10       32.64       31.31     27.09 o 
   6   7  10        0.23      -10.03     24.45 o 
   7   7  10       39.07       31.31     34.47 o 
   8   7  10       45.37       62.26     32.19 o 
   9   7  10        5.84       11.08     32.36 o 
 -16   8  10        5.75      -25.50     25.50 o 
 -15   8  10        2.49      -12.66     26.56 o 
 -14   8  10       71.30       62.26     29.72 o 
 -13   8  10       75.41       37.46     30.08 o 
 -12   8  10       66.13      107.64     25.68 o 
 -11   8  10      498.01      499.52     34.30 o 
 -10   8  10     1072.02      996.39     44.32 o 
  -9   8  10      121.98      155.13     27.97 o 
  -8   8  10        0.73       -8.79     21.28 o 
  -7   8  10       33.41       12.31     23.57 o 
  -6   8  10     1394.67     1325.47     46.61 o 
  -5   8  10        0.61      -22.34     22.34 o 
  -4   8  10      138.67      148.45     22.69 o 
  -3   8  10      170.26      176.94     22.34 o 
  -2   8  10      214.94      219.51     27.61 o 
  -1   8  10      138.59      144.93     27.79 o 
   0   8  10       59.98       43.71     18.12 o 
   1   8  10        0.27      -22.16     22.16 o 
   2   8  10       21.22      -22.87     22.87 o 
   3   8  10       38.39       26.03     29.55 o 
   4   8  10      119.79       63.49     31.13 o 
   5   8  10        1.05       52.41     24.45 o 
   6   8  10        3.13       70.35     27.61 o 
   7   8  10       39.97       32.19     31.13 o 
   8   8  10       74.75       23.57     33.77 o 
 -16   9  10       27.69       26.38     28.67 o 
 -15   9  10        0.52      -16.89     26.56 o 
 -14   9  10        1.30      -22.87     26.91 o 
 -13   9  10       15.72       62.79     22.87 o 
 -12   9  10        1.63      -25.15     25.15 o 
 -11   9  10        9.49       59.45     21.99 o 
 -10   9  10        3.80       21.81     20.93 o 
  -9   9  10       38.15       67.01     22.51 o 
  -8   9  10        1.88      -14.60     21.81 o 
  -7   9  10       82.35       67.01     22.87 o 
  -6   9  10      384.71      322.22     32.01 o 
  -5   9  10        2.46       21.63     21.63 o 
  -4   9  10      782.35      772.49     38.69 o 
  -3   9  10      132.89      126.46     23.74 o 
  -2   9  10        1.28      -19.00     21.28 o 
  -1   9  10       46.63       69.30     23.39 o 
   0   9  10       97.92       85.19     18.00 o 
   1   9  10      530.83      444.81     37.82 o 
   2   9  10       18.26       45.55     23.74 o 
   3   9  10       14.39       37.46     28.14 o 
   4   9  10       13.56       21.46     29.72 o 
   5   9  10      107.32      135.08     30.08 o 
   6   9  10       20.95       -3.52     28.49 o 
   7   9  10        4.60       47.84     28.85 o 
   8   9  10        4.86        2.29     31.48 o 
 -15  10  10       37.85       57.69     28.32 o 
 -14  10  10       25.08       24.45     24.45 o 
 -13  10  10       16.45        7.04     26.03 o 
 -12  10  10       20.38      -13.19     24.80 o 
 -11  10  10      451.45      409.81     36.76 o 
 -10  10  10      106.56      135.61     25.86 o 
  -9  10  10        0.86       13.37     22.51 o 
  -8  10  10        2.29      -23.22     23.22 o 
  -7  10  10      323.04      311.85     30.60 o 
  -6  10  10        9.04       11.08     23.04 o 
  -5  10  10      342.55      313.60     30.78 o 
  -4  10  10        0.28       -2.64     20.58 o 
  -3  10  10      907.21      770.73     38.52 o 
  -2  10  10      193.09      178.00     27.26 o 
  -1  10  10      175.67      223.20     28.32 o 
   0  10  10      221.86      167.14     29.64 o 
   1  10  10      265.53      201.74     33.24 o 
   2  10  10        0.24       47.84     24.27 o 
   3  10  10      187.25      133.67     35.53 o 
   4  10  10       67.31       67.19     28.49 o 
   5  10  10      175.14      183.62     31.66 o 
   6  10  10        1.00       43.09     29.90 o 
   7  10  10        0.59       23.74     31.13 o 
 -15  11  10        8.66       27.09     27.44 o 
 -14  11  10        2.95        0.00     25.68 o 
 -13  11  10       12.75       35.53     25.50 o 
 -12  11  10       27.07       48.19     29.72 o 
 -11  11  10      104.45      144.93     29.02 o 
 -10  11  10        4.59      -11.08     24.27 o 
  -9  11  10      142.61      101.31     29.02 o 
  -8  11  10       14.51       18.47     25.33 o 
  -7  11  10      340.81      329.96     30.43 o 
  -6  11  10       36.28       70.88     23.74 o 
  -5  11  10      345.09      302.88     31.48 o 
  -4  11  10      185.93      143.17     25.86 o 
  -3  11  10      212.74       95.15     29.90 o 
  -2  11  10      136.64      164.63     27.26 o 
  -1  11  10       87.81      102.72     29.02 o 
   0  11  10       23.16        5.87     24.71 o 
   1  11  10       63.28       39.75     27.09 o 
   2  11  10       65.12        8.97     29.37 o 
   3  11  10        6.58       72.99     26.91 o 
   4  11  10       13.29        0.00     26.03 o 
   5  11  10       33.33        0.00     28.49 o 
   6  11  10        3.24        6.51     24.80 o 
 -14  12  10        7.31       -5.98     28.32 o 
 -13  12  10        1.59      -17.06     28.49 o 
 -12  12  10       62.38       83.02     29.37 o 
 -11  12  10       59.78       48.90     26.03 o 
 -10  12  10        0.33      -18.47     26.03 o 
  -9  12  10        1.82       15.13     26.38 o 
  -8  12  10      370.53      370.94     36.06 o 
  -7  12  10        1.14      -26.38     26.38 o 
  -6  12  10       17.45       51.01     23.57 o 
  -5  12  10       66.92       24.10     28.14 o 
  -4  12  10      843.03      813.65     45.91 o 
  -3  12  10       56.16       58.92     27.26 o 
  -2  12  10       24.82        5.28     26.91 o 
  -1  12  10      179.10      170.43     31.13 o 
   0  12  10     1101.58     1058.79     36.63 o 
   1  12  10      144.30       96.56     31.84 o 
   2  12  10       66.36       52.77     30.96 o 
   3  12  10      243.93      196.64     37.46 o 
   4  12  10      453.58      469.26     42.39 o 
   5  12  10        8.26       55.40     30.25 o 
   6  12  10       13.72       37.82     28.32 o 
 -13  13  10       45.76       60.50     31.48 o 
 -12  13  10       18.68      -21.11     30.78 o 
 -11  13  10        4.77       23.04     27.09 o 
 -10  13  10        0.43       -7.04     24.98 o 
  -9  13  10      152.36      142.29     31.84 o 
  -8  13  10       12.37       -4.92     24.27 o 
  -7  13  10        1.59      -26.03     26.03 o 
  -6  13  10        4.04       30.96     26.38 o 
  -5  13  10      183.57      176.77     31.84 o 
  -4  13  10       35.16       61.91     27.97 o 
  -3  13  10       40.28        1.76     28.85 o 
  -2  13  10        0.12       18.47     27.09 o 
  -1  13  10      334.49      368.30     37.99 o 
   0  13  10      194.83      182.15     35.70 o 
   1  13  10        5.48       13.54     26.73 o 
   2  13  10        0.02        9.85     27.09 o 
   3  13  10      119.79      140.53     31.31 o 
   4  13  10      145.33       81.79     37.46 o 
   5  13  10       11.49      -20.05     26.21 o 
 -12  14  10       36.09        0.00     32.71 o 
 -11  14  10       19.50       -1.93     28.85 o 
 -10  14  10        1.37      -28.32     28.32 o 
  -9  14  10        9.26       23.04     27.09 o 
  -8  14  10       43.78       54.70     32.71 o 
  -7  14  10        0.05      -28.67     28.67 o 
  -6  14  10        1.74       14.77     20.40 o 
  -5  14  10        7.98       -8.44     24.27 o 
  -4  14  10       85.86       51.18     32.36 o 
  -3  14  10       66.04       89.35     29.20 o 
  -2  14  10       16.55       80.38     28.85 o 
  -1  14  10       23.53      -17.41     27.09 o 
   0  14  10       18.44        8.18     20.76 o 
   1  14  10       32.30       52.77     28.67 o 
   2  14  10       48.20       98.50     28.49 o 
   3  14  10        1.65       32.54     30.78 o 
 -10  15  10        0.43      -23.74     27.44 o 
  -9  15  10       20.85       63.67     30.60 o 
  -8  15  10       18.95        8.09     29.02 o 
  -7  15  10       21.42       21.99     27.09 o 
  -6  15  10        0.00      -18.12     25.68 o 
  -5  15  10       33.13       38.17     30.78 o 
  -4  15  10       28.51       83.37     30.25 o 
  -3  15  10       10.99      -14.42     27.44 o 
  -2  15  10       66.12       91.81     32.89 o 
  -1  15  10        3.07       -5.63     28.85 o 
   0  15  10       94.51      120.37     21.93 o 
   1  15  10        3.26      -11.61     26.38 o 
   2  15  10       43.23       37.64     32.01 o 
  -8  16  10        6.66        4.40     31.31 o 
  -7  16  10       21.40      -29.37     30.96 o 
  -6  16  10        3.62       -3.87     27.44 o 
  -5  16  10       79.48      131.56     34.30 o 
  -4  16  10       23.99        2.11     30.60 o 
  -3  16  10        3.55       17.59     31.66 o 
  -2  16  10       22.33       51.01     31.66 o 
  -1  16  10        3.50      -25.50     30.43 o 
   0  16  10       14.25       40.21     28.85 o 
 -18   1  11        8.11       70.71     26.21 o 
 -17   1  11        0.13      -22.16     26.03 o 
 -16   1  11        8.78       22.87     25.15 o 
 -15   1  11       63.04       70.35     26.03 o 
 -14   1  11       43.74       48.72     22.51 o 
 -13   1  11        9.84       -7.04     22.34 o 
 -12   1  11       31.27       33.42     21.46 o 
 -11   1  11       17.36       21.46     20.23 o 
 -10   1  11       14.95      -19.00     19.00 o 
  -9   1  11       22.47       55.05     15.83 o 
  -8   1  11        9.84       -4.40     18.12 o 
  -7   1  11      152.29      132.79     20.40 o 
  -6   1  11       59.95       66.31     17.94 o 
  -5   1  11        4.85        8.62     17.06 o 
  -4   1  11       88.58       76.69     20.23 o 
  -3   1  11      863.95      826.66     37.64 o 
  -2   1  11       28.87      -13.72     18.64 o 
  -1   1  11      109.40      143.00     22.69 o 
   0   1  11      233.50      238.12     18.34 o 
   1   1  11      511.35      512.00     33.42 o 
   2   1  11       50.37       56.81     21.99 o 
   3   1  11       15.58       39.05     22.16 o 
   4   1  11       89.47      100.78     27.44 o 
   5   1  11      485.96      560.37     38.52 o 
   6   1  11       26.46       21.11     28.32 o 
   7   1  11        5.10       31.84     23.39 o 
   8   1  11       10.75       -1.76     28.32 o 
   9   1  11      116.00      123.82     35.35 o 
 -18   2  11       86.63       81.44     32.89 o 
 -17   2  11       43.31       81.61     28.32 o 
 -16   2  11       49.06       46.08     26.91 o 
 -15   2  11       23.89       11.61     26.38 o 
 -14   2  11      145.53      132.62     30.25 o 
 -13   2  11        3.08      -21.99     21.99 o 
 -12   2  11       50.76       52.59     22.51 o 
 -11   2  11        5.34       -6.33     20.58 o 
 -10   2  11      199.83      173.78     24.80 o 
  -9   2  11        7.16      -18.82     18.82 o 
  -8   2  11      115.47       90.23     22.34 o 
  -7   2  11        3.41       39.40     15.48 o 
  -6   2  11       80.04      -17.76     18.47 o 
  -5   2  11      150.38      153.55     23.57 o 
  -4   2  11       45.56       77.21     19.52 o 
  -3   2  11     1716.68     1625.01     48.54 o 
  -2   2  11      459.01      559.14     33.07 o 
  -1   2  11      167.72      142.29     23.39 o 
   0   2  11      466.79      502.71     24.31 o 
   1   2  11      587.93      629.49     37.46 o 
   2   2  11      169.27      184.86     28.85 o 
   3   2  11       45.96       25.86     24.80 o 
   4   2  11      203.17      202.62     34.30 o 
   5   2  11       71.74       68.95     27.26 o 
   6   2  11       77.97       64.20     29.90 o 
   7   2  11        7.81       28.49     28.49 o 
   8   2  11       53.05       34.30     32.36 o 
   9   2  11        8.35       68.95     28.14 o 
 -18   3  11       64.67      104.65     29.55 o 
 -17   3  11       15.84       36.41     27.79 o 
 -16   3  11        0.06      -24.62     25.33 o 
 -15   3  11       43.70       31.84     26.03 o 
 -14   3  11      351.94      347.55     33.95 o 
 -13   3  11       78.47      108.35     25.50 o 
 -12   3  11      179.67      113.97     27.97 o 
 -11   3  11       86.97       65.96     22.16 o 
 -10   3  11      187.04      234.63     24.62 o 
  -9   3  11       76.48       50.48     20.40 o 
  -8   3  11      154.74      180.11     22.34 o 
  -7   3  11        7.92      -19.70     19.70 o 
  -6   3  11      953.66      903.35     36.41 o 
  -5   3  11       16.04       41.68     18.64 o 
  -4   3  11      528.38      550.52     30.43 o 
  -3   3  11      673.47      661.68     34.30 o 
  -2   3  11     1489.93     1456.33     47.67 o 
  -1   3  11        0.19      -17.94     18.12 o 
   0   3  11      337.68      326.05     20.89 o 
   1   3  11      180.98      176.77     28.14 o 
   2   3  11     1288.29     1246.68     49.60 o 
   3   3  11      671.59      681.56     42.21 o 
   4   3  11      105.36       99.02     29.20 o 
   5   3  11      478.83      485.97     35.88 o 
   6   3  11      414.30      387.65     39.93 o 
   7   3  11      112.73      111.51     34.83 o 
   8   3  11        7.58       36.76     29.55 o 
   9   3  11       57.04       63.32     32.89 o 
 -17   4  11       29.39       48.54     26.56 o 
 -16   4  11        6.01       20.05     23.92 o 
 -15   4  11       10.38       42.56     23.92 o 
 -14   4  11       46.41       38.17     28.14 o 
 -13   4  11       43.68       29.90     24.62 o 
 -12   4  11        0.07       29.55     19.88 o 
 -11   4  11       32.03       10.55     19.88 o 
 -10   4  11      126.13      140.71     23.74 o 
  -9   4  11      949.33      951.01     39.57 o 
  -8   4  11        1.76        9.32     18.47 o 
  -7   4  11      183.53      277.02     23.92 o 
  -6   4  11       20.36        8.97     19.00 o 
  -5   4  11       94.67      107.99     18.29 o 
  -4   4  11      433.48      530.82     32.01 o 
  -3   4  11      446.72      377.10     29.37 o 
  -2   4  11      623.22      592.73     36.06 o 
  -1   4  11     1041.73     1096.47     43.44 o 
   0   4  11        0.29       15.59     16.27 o 
   1   4  11       82.81       57.87     24.45 o 
   2   4  11      148.59      133.50     26.38 o 
   3   4  11      569.19      620.70     41.51 o 
   4   4  11        6.08        3.34     27.26 o 
   5   4  11        5.43        5.28     24.45 o 
   6   4  11       18.34      -20.05     24.27 o 
   7   4  11      109.76       74.40     33.59 o 
   8   4  11        0.47       35.35     27.79 o 
 -17   5  11       12.01       15.83     24.45 o 
 -16   5  11        2.94       -3.69     25.86 o 
 -15   5  11      177.38      208.07     33.77 o 
 -14   5  11      129.15      164.45     28.67 o 
 -13   5  11        0.29      -18.12     22.87 o 
 -12   5  11      106.09       95.15     23.74 o 
 -11   5  11       75.24       73.52     20.23 o 
 -10   5  11       17.73       36.23     19.17 o 
  -9   5  11       18.36       40.81     20.23 o 
  -8   5  11      198.24      224.25     25.15 o 
  -7   5  11        2.14       10.38     17.41 o 
  -6   5  11        0.60       -2.29     18.29 o 
  -5   5  11      190.94      176.77     24.98 o 
  -4   5  11     1540.03     1413.42     45.20 o 
  -3   5  11      196.23      200.33     26.21 o 
  -2   5  11        6.00        3.87     21.11 o 
  -1   5  11       80.57       96.74     23.74 o 
   0   5  11     1515.26     1407.72     78.44 o 
   1   5  11      127.87      155.31     25.86 o 
   2   5  11        8.13       13.72     24.27 o 
   3   5  11      124.07       68.95     28.32 o 
   4   5  11      224.86      233.75     35.18 o 
   5   5  11        3.63       51.89     23.57 o 
   6   5  11        2.77      -10.20     23.22 o 
   7   5  11        0.02      -14.60     24.62 o 
   8   5  11        0.27      -15.48     27.26 o 
 -17   6  11        6.87       -5.98     28.49 o 
 -16   6  11        0.09       15.13     25.50 o 
 -15   6  11        4.52       10.73     24.62 o 
 -14   6  11        0.82      -21.46     24.80 o 
 -13   6  11       45.35       75.63     25.86 o 
 -12   6  11        4.29       -2.99     24.80 o 
 -11   6  11       24.94       57.87     22.69 o 
 -10   6  11        5.44       -1.41     21.99 o 
  -9   6  11        6.02       17.94     19.88 o 
  -8   6  11       23.96        2.46     22.51 o 
  -7   6  11       78.63       43.27     23.04 o 
  -6   6  11        0.08       15.48     20.58 o 
  -5   6  11      877.49      842.14     36.06 o 
  -4   6  11      262.46      245.89     27.26 o 
  -3   6  11     1069.97     1224.52     44.85 o 
  -2   6  11      251.58      227.95     28.32 o 
  -1   6  11       26.86       -3.69     20.05 o 
   0   6  11        4.52       -0.75     19.61 o 
   1   6  11      508.18      568.11     38.17 o 
   2   6  11       16.14        6.33     26.03 o 
   3   6  11        0.03      -19.17     23.57 o 
   4   6  11       49.13       60.86     26.56 o 
   5   6  11       99.51      106.23     30.60 o 
   6   6  11       24.08       27.09     30.78 o 
   7   6  11        1.09        6.16     25.33 o 
   8   6  11        1.54       10.90     31.84 o 
 -16   7  11        1.12        5.80     25.86 o 
 -15   7  11       66.52       49.42     30.60 o 
 -14   7  11        0.96      -20.40     25.68 o 
 -13   7  11       25.05      -27.09     27.09 o 
 -12   7  11        0.65       -7.56     22.69 o 
 -11   7  11       60.05       65.78     26.73 o 
 -10   7  11      101.81      117.49     28.14 o 
  -9   7  11       72.29       50.83     25.33 o 
  -8   7  11       69.92       24.45     23.22 o 
  -7   7  11      130.72       97.62     26.38 o 
  -6   7  11      341.38      389.23     32.89 o 
  -5   7  11        0.94       17.24     22.69 o 
  -4   7  11      205.44      143.52     27.44 o 
  -3   7  11      150.90      174.83     26.21 o 
  -2   7  11      143.73       72.11     30.25 o 
  -1   7  11      155.54      155.48     28.67 o 
   0   7  11       68.01       39.31     18.22 o 
   1   7  11       15.02        1.58     24.45 o 
   2   7  11       60.55       47.14     27.79 o 
   3   7  11       20.46       56.28     25.50 o 
   4   7  11       26.53       46.61     28.67 o 
   5   7  11       41.83       54.70     30.25 o 
   6   7  11        9.46      -27.97     27.97 o 
   7   7  11        7.16       42.04     31.84 o 
 -16   8  11        5.47        8.09     23.92 o 
 -15   8  11       59.74       86.71     31.48 o 
 -14   8  11      168.81      161.99     30.25 o 
 -13   8  11        0.28       23.57     24.80 o 
 -12   8  11       22.03       39.93     25.68 o 
 -11   8  11       69.28       28.85     27.26 o 
 -10   8  11      384.67      338.05     34.12 o 
  -9   8  11       67.60       89.70     24.98 o 
  -8   8  11       30.58       32.54     23.74 o 
  -7   8  11       27.62       27.61     24.27 o 
  -6   8  11      468.45      388.00     31.31 o 
  -5   8  11        0.64        8.97     21.99 o 
  -4   8  11      110.39      125.93     24.98 o 
  -3   8  11        6.95      -22.69     22.69 o 
  -2   8  11      169.04      172.72     26.21 o 
  -1   8  11      248.25      250.99     30.08 o 
   0   8  11      223.47      254.80     21.81 o 
   1   8  11      206.16      215.46     32.71 o 
   2   8  11        5.36      -17.94     24.10 o 
   3   8  11       16.95       -3.17     24.27 o 
   4   8  11        8.88       14.77     28.14 o 
   5   8  11      107.32      112.92     34.65 o 
   6   8  11        0.07       28.67     25.86 o 
   7   8  11        1.70       21.63     30.78 o 
 -15   9  11       46.96       52.77     27.79 o 
 -14   9  11       50.11       88.65     29.37 o 
 -13   9  11       20.42       17.59     26.73 o 
 -12   9  11       44.76       36.58     26.91 o 
 -11   9  11      157.89       92.16     29.02 o 
 -10   9  11       17.88       -1.58     22.69 o 
  -9   9  11       92.01       83.72     25.68 o 
  -8   9  11      113.78       72.64     26.03 o 
  -7   9  11      128.85      105.88     25.86 o 
  -6   9  11      120.66       94.45     27.09 o 
  -5   9  11       91.62       98.67     25.50 o 
  -4   9  11     1158.15     1078.00     45.73 o 
  -3   9  11      194.83      159.18     29.20 o 
  -2   9  11      103.30      108.52     25.86 o 
  -1   9  11      308.25      304.99     34.30 o 
   0   9  11      544.15      497.98     28.49 o 
   1   9  11       80.18       37.11     27.09 o 
   2   9  11       96.24      135.61     26.21 o 
   3   9  11      410.36      371.65     38.87 o 
   4   9  11       98.98      152.32     29.20 o 
   5   9  11        3.93       -5.45     27.97 o 
   6   9  11        7.55       21.11     26.21 o 
 -15  10  11        0.19       14.25     25.86 o 
 -14  10  11       18.72       61.56     29.20 o 
 -13  10  11        3.53       27.44     26.21 o 
 -12  10  11       52.08       27.79     27.79 o 
 -11  10  11       13.50       16.71     24.98 o 
 -10  10  11        0.32        4.75     24.27 o 
  -9  10  11        1.78       13.89     21.99 o 
  -8  10  11        4.95       16.53     24.98 o 
  -7  10  11       90.99       56.11     27.09 o 
  -6  10  11      103.85       97.62     26.91 o 
  -5  10  11       22.01       11.61     23.39 o 
  -4  10  11       91.24       95.68     23.92 o 
  -3  10  11       37.01       65.78     24.62 o 
  -2  10  11       51.75       55.76     23.92 o 
  -1  10  11       10.67       10.55     23.92 o 
   0  10  11        1.04      -17.85     17.85 o 
   1  10  11       63.30       49.42     30.25 o 
   2  10  11      199.68      143.52     33.07 o 
   3  10  11       47.97       48.02     27.97 o 
   4  10  11       66.91       32.01     30.96 o 
   5  10  11        0.81      -13.19     27.26 o 
   6  10  11        1.86       13.19     29.90 o 
 -14  11  11       43.85       16.01     27.97 o 
 -13  11  11        2.91       -5.63     29.90 o 
 -12  11  11        0.15       45.73     26.56 o 
 -11  11  11       10.89       73.70     26.21 o 
 -10  11  11       29.17       45.73     25.68 o 
  -9  11  11        0.70       14.77     24.98 o 
  -8  11  11      103.13       96.39     26.03 o 
  -7  11  11       96.15      140.18     28.32 o 
  -6  11  11       22.46       17.06     23.39 o 
  -5  11  11        0.22      -24.27     24.27 o 
  -4  11  11       37.55       31.13     26.73 o 
  -3  11  11      400.84      382.73     38.34 o 
  -2  11  11       25.08       14.25     26.73 o 
  -1  11  11       94.40       75.81     28.14 o 
   0  11  11        0.32       12.69     20.23 o 
   1  11  11       85.74       88.82     30.08 o 
   2  11  11       17.18       26.91     27.61 o 
   3  11  11       28.76       64.20     28.32 o 
   4  11  11        8.85       -5.63     28.14 o 
   5  11  11        8.06       23.92     25.50 o 
 -13  12  11        5.84       22.16     28.32 o 
 -12  12  11       81.03       34.83     33.42 o 
 -11  12  11        2.67      -14.42     24.10 o 
 -10  12  11       38.89       16.18     28.85 o 
  -9  12  11       12.86        1.76     24.80 o 
  -8  12  11       48.80       29.02     27.97 o 
  -7  12  11        0.77      -22.69     24.98 o 
  -6  12  11      115.08      113.09     29.20 o 
  -5  12  11        9.04        6.68     22.87 o 
  -4  12  11       59.40       29.02     27.26 o 
  -3  12  11        0.11       10.73     25.68 o 
  -2  12  11        9.14       55.58     24.80 o 
  -1  12  11       29.75       20.93     27.26 o 
   0  12  11        2.05       20.83     27.79 o 
   1  12  11       18.51       15.48     29.02 o 
   2  12  11        6.15      -27.09     29.55 o 
   3  12  11       69.78       52.59     31.84 o 
   4  12  11       48.14       52.41     31.66 o 
 -12  13  11        1.73      -19.70     27.79 o 
 -11  13  11       48.73       55.40     33.42 o 
 -10  13  11      230.18      298.83     34.12 o 
  -9  13  11       58.94       80.03     31.66 o 
  -8  13  11      159.06       98.50     30.60 o 
  -7  13  11       10.85        5.45     27.26 o 
  -6  13  11       36.22      -25.33     27.44 o 
  -5  13  11       28.43       -5.10     24.80 o 
  -4  13  11       12.54       35.18     25.33 o 
  -3  13  11       59.66       28.67     29.02 o 
  -2  13  11       93.30       90.05     30.60 o 
  -1  13  11       34.64       89.00     32.36 o 
   0  13  11       67.61       77.83     20.98 o 
   1  13  11       10.01       36.76     29.20 o 
   2  13  11        0.66      -11.43     25.15 o 
   3  13  11        4.14       39.57     27.44 o 
 -11  14  11       15.39       31.48     28.32 o 
 -10  14  11        6.52       14.25     32.01 o 
  -9  14  11        0.16       27.79     26.38 o 
  -8  14  11       10.06       27.26     27.97 o 
  -7  14  11       21.46       42.39     28.14 o 
  -6  14  11       46.78      117.84     28.14 o 
  -5  14  11        6.68       -1.76     26.56 o 
  -4  14  11       29.40       45.91     31.13 o 
  -3  14  11      105.01      141.24     32.71 o 
  -2  14  11        3.07        2.11     28.85 o 
  -1  14  11        0.07       12.14     29.90 o 
   0  14  11       26.17        0.81     21.67 o 
   1  14  11       65.71       75.28     33.24 o 
   2  14  11        2.24       15.65     29.37 o 
  -9  15  11       50.80       50.83     32.89 o 
  -8  15  11       39.33       -5.80     31.13 o 
  -7  15  11       36.52      -11.61     29.37 o 
  -6  15  11        2.57      -20.93     26.91 o 
  -5  15  11       21.90       20.93     27.97 o 
  -4  15  11        0.37        0.00     25.86 o 
  -3  15  11        0.29        0.00     27.09 o 
  -2  15  11        6.32      -13.54     28.67 o 
  -1  15  11       20.48        6.51     32.89 o 
   0  15  11        0.10       -7.55     21.30 o 
  -6  16  11        0.34       30.96     34.12 o 
  -5  16  11       75.52      157.42     30.96 o 
  -4  16  11        1.78       16.01     34.83 o 
  -3  16  11        3.77      -12.14     26.56 o 
 -17   0  12        2.73      -26.56     29.37 o 
 -16   0  12       33.86       21.63     27.79 o 
 -15   0  12       89.40       90.76     27.61 o 
 -14   0  12        4.24      -24.80     24.80 o 
 -13   0  12        1.81       40.28     21.11 o 
 -12   0  12       67.16       79.32     21.99 o 
 -11   0  12        0.03       10.90     20.05 o 
 -10   0  12       97.16      105.18     24.10 o 
  -9   0  12      741.54      795.71     37.46 o 
  -8   0  12       85.32       79.68     19.88 o 
  -7   0  12       53.47       88.82     22.69 o 
  -6   0  12      764.44      965.79     39.40 o 
  -5   0  12      812.01      889.28     37.82 o 
  -4   0  12       43.11       -5.63     19.88 o 
  -3   0  12        7.71       -6.86     18.47 o 
  -2   0  12     1039.77     1021.54     43.09 o 
  -1   0  12      266.54      258.20     29.37 o 
   0   0  12        0.77       20.79     14.86 o 
   1   0  12      346.26      309.03     30.08 o 
   2   0  12      113.92       94.27     27.79 o 
   3   0  12      420.68      434.61     36.94 o 
   4   0  12      100.46       99.90     28.49 o 
   5   0  12       13.32       -8.27     25.68 o 
   6   0  12       63.02       65.08     28.85 o 
   7   0  12       14.71       36.58     27.26 o 
   8   0  12        2.43      -17.94     27.44 o 
 -17   1  12        1.95       19.35     27.97 o 
 -16   1  12       86.16      117.49     27.97 o 
 -15   1  12      115.81      118.20     30.60 o 
 -14   1  12        0.08      -25.33     25.33 o 
 -13   1  12      121.34      119.25     24.27 o 
 -12   1  12      105.16       48.02     22.87 o 
 -11   1  12      476.58      483.33     33.77 o 
 -10   1  12       32.09        7.74     23.22 o 
  -9   1  12      185.15      132.62     25.86 o 
  -8   1  12       74.34      154.08     22.69 o 
  -7   1  12     3342.06     3210.62     66.31 o 
  -6   1  12        4.82      -13.72     21.99 o 
  -5   1  12     2293.88     2303.93     57.16 o 
  -4   1  12      122.23      113.80     25.33 o 
  -3   1  12      513.01      565.12     34.47 o 
  -2   1  12      317.80      290.21     29.02 o 
  -1   1  12        3.35       26.38     18.64 o 
   0   1  12      545.10      548.23     26.03 o 
   1   1  12      809.43      818.04     43.09 o 
   2   1  12        7.37       40.98     20.58 o 
   3   1  12       27.02       18.29     27.44 o 
   4   1  12       73.56      104.12     27.97 o 
   5   1  12      139.09      171.66     31.13 o 
   6   1  12        0.98       13.54     29.90 o 
   7   1  12      103.84      124.53     33.95 o 
   8   1  12       12.78      -14.07     29.90 o 
 -17   2  12       12.14       31.13     26.03 o 
 -16   2  12       34.75       32.89     27.61 o 
 -15   2  12        0.12       -1.76     23.74 o 
 -14   2  12       18.28       36.76     22.51 o 
 -13   2  12       37.32       55.58     23.57 o 
 -12   2  12       93.97       95.33     24.62 o 
 -11   2  12      189.50      183.80     26.38 o 
 -10   2  12        0.04      -21.11     21.11 o 
  -9   2  12      241.22      254.15     25.68 o 
  -8   2  12      384.42      425.12     29.90 o 
  -7   2  12      166.90      166.39     23.74 o 
  -6   2  12      337.66      -19.52     20.23 o 
  -5   2  12      395.62      354.41     30.78 o 
  -4   2  12      240.58      257.67     27.09 o 
  -3   2  12      273.08      263.30     27.61 o 
  -2   2  12      706.00      842.14     39.57 o 
  -1   2  12      149.21      182.22     27.79 o 
   0   2  12        6.35      -14.73     14.73 o 
   1   2  12      390.70      382.90     34.30 o 
   2   2  12       72.62       94.98     26.03 o 
   3   2  12      250.72      317.65     33.77 o 
   4   2  12       38.63       35.18     29.02 o 
   5   2  12        0.03       16.53     28.49 o 
   6   2  12       27.09       23.39     28.67 o 
   7   2  12        0.01      -13.19     26.91 o 
   8   2  12        1.18        4.40     30.43 o 
 -17   3  12        5.33      -30.08     30.08 o 
 -16   3  12        0.02       -1.76     25.50 o 
 -15   3  12       41.79       71.06     27.09 o 
 -14   3  12        0.32        0.00     23.22 o 
 -13   3  12        2.12      -25.50     25.50 o 
 -12   3  12       57.62      112.57     23.92 o 
 -11   3  12      129.82      123.47     26.91 o 
 -10   3  12       92.73       97.09     24.10 o 
  -9   3  12       10.84       -2.46     20.05 o 
  -8   3  12      549.14      521.32     31.84 o 
  -7   3  12        2.36        4.92     20.40 o 
  -6   3  12     1366.70     1393.54     46.08 o 
  -5   3  12     1085.53     1099.29     42.21 o 
  -4   3  12      109.23       89.00     23.92 o 
  -3   3  12      671.43      603.64     36.23 o 
  -2   3  12     1003.66      955.59     43.27 o 
  -1   3  12      180.48      188.20     26.21 o 
   0   3  12       28.91       74.49     16.48 o 
   1   3  12       61.20       53.47     26.91 o 
   2   3  12      653.66      666.96     41.33 o 
   3   3  12      134.31      118.37     31.66 o 
   4   3  12       36.56       76.51     24.80 o 
   5   3  12       13.56       22.51     29.02 o 
   6   3  12       61.10       33.59     29.37 o 
   7   3  12       14.35      -19.17     30.43 o 
 -17   4  12       64.72       57.87     30.08 o 
 -16   4  12       13.03       48.72     26.03 o 
 -15   4  12        5.26       22.87     26.03 o 
 -14   4  12       28.72       36.41     23.57 o 
 -13   4  12      225.84      199.63     30.60 o 
 -12   4  12      173.71      207.72     29.37 o 
 -11   4  12       41.59       68.60     23.74 o 
 -10   4  12      559.92      517.46     33.77 o 
  -9   4  12       90.26       81.26     22.69 o 
  -8   4  12      126.78      108.70     22.87 o 
  -7   4  12        8.70      -21.81     21.99 o 
  -6   4  12      701.83      585.35     33.77 o 
  -5   4  12       19.87       35.00     20.40 o 
  -4   4  12      441.40      492.48     32.54 o 
  -3   4  12        3.75       63.32     23.39 o 
  -2   4  12      813.95      740.48     40.10 o 
  -1   4  12       51.13       -7.74     23.92 o 
   0   4  12      200.30      199.33     21.28 o 
   1   4  12       19.59       48.37     21.63 o 
   2   4  12      335.99      316.59     33.59 o 
   3   4  12        0.01      -25.68     25.68 o 
   4   4  12       46.29       85.13     25.33 o 
   5   4  12        5.77        3.87     26.56 o 
   6   4  12      116.70       96.56     34.12 o 
   7   4  12       32.95       38.17     31.66 o 
 -17   5  12        2.81       20.23     26.56 o 
 -16   5  12        4.57        0.00     26.38 o 
 -15   5  12       26.88        5.45     25.86 o 
 -14   5  12       26.51       37.29     26.21 o 
 -13   5  12       21.59       36.76     24.62 o 
 -12   5  12        0.29        0.00     23.74 o 
 -11   5  12       32.66       -5.80     24.98 o 
 -10   5  12        5.75       46.79     18.64 o 
  -9   5  12       86.40       89.00     23.74 o 
  -8   5  12       71.10       37.29     22.16 o 
  -7   5  12        3.51       -3.69     21.28 o 
  -6   5  12      162.37      126.81     24.80 o 
  -5   5  12      303.41      288.45     28.14 o 
  -4   5  12      349.27      310.09     29.90 o 
  -3   5  12       11.01       88.47     23.39 o 
  -2   5  12      309.19      237.62     28.67 o 
  -1   5  12      265.10      282.47     32.54 o 
   0   5  12      242.26      218.94     35.09 o 
   1   5  12       17.43      -11.26     22.87 o 
   2   5  12      500.06      464.16     38.69 o 
   3   5  12      128.28      108.87     32.89 o 
   4   5  12      171.37      158.82     32.36 o 
   5   5  12        7.31      -22.69     27.26 o 
   6   5  12       56.62      -11.08     30.08 o 
   7   5  12       36.95       45.55     28.85 o 
 -16   6  12       23.84       17.59     28.32 o 
 -15   6  12        1.14       60.50     23.04 o 
 -14   6  12        7.49       29.55     24.98 o 
 -13   6  12      223.55      277.55     32.01 o 
 -12   6  12        0.33      -24.98     24.98 o 
 -11   6  12        1.24       28.14     21.28 o 
 -10   6  12       14.49       55.23     22.34 o 
  -9   6  12     1475.94     1516.49     52.77 o 
  -8   6  12       27.16       58.57     22.87 o 
  -7   6  12      197.70      192.95     26.91 o 
  -6   6  12        0.66       24.45     21.11 o 
  -5   6  12     1454.33     1441.56     50.30 o 
  -4   6  12     1311.04     1282.21     46.96 o 
  -3   6  12      323.75      257.14     31.66 o 
  -2   6  12      597.72      685.95     40.98 o 
  -1   6  12      627.85      666.78     42.92 o 
   0   6  12      363.25      355.26     38.61 o 
   1   6  12      264.08      285.99     33.42 o 
   2   6  12      189.03      197.34     35.18 o 
   3   6  12       84.73      111.69     32.89 o 
   4   6  12      157.46      141.94     32.54 o 
   5   6  12       57.16       53.65     32.19 o 
   6   6  12      109.09      115.21     30.78 o 
   7   6  12       25.87       -8.09     31.31 o 
 -16   7  12       31.25       61.91     25.86 o 
 -15   7  12        0.23       11.26     26.91 o 
 -14   7  12      142.41      156.89     29.20 o 
 -13   7  12       84.42      137.01     28.49 o 
 -12   7  12      233.32      225.49     32.36 o 
 -11   7  12        6.61        9.32     22.34 o 
 -10   7  12      977.96     1072.02     48.37 o 
  -9   7  12      120.61      143.17     28.67 o 
  -8   7  12     1961.50     1801.07     58.04 o 
  -7   7  12      158.00      158.30     27.09 o 
  -6   7  12      872.38      924.98     43.09 o 
  -5   7  12        1.80       32.01     23.04 o 
  -4   7  12     1683.46     1607.24     53.82 o 
  -3   7  12     1478.96     1390.55     51.71 o 
  -2   7  12      742.43      738.90     43.80 o 
  -1   7  12      146.06      165.86     31.84 o 
   0   7  12      329.87      309.37     25.43 o 
   1   7  12      651.60      684.37     45.20 o 
   2   7  12      654.39      736.78     47.49 o 
   3   7  12       78.02       70.53     29.90 o 
   4   7  12       71.10       11.61     32.01 o 
   5   7  12      155.36      224.43     35.88 o 
   6   7  12       60.51      109.40     31.66 o 
 -16   8  12       51.05       18.47     33.59 o 
 -15   8  12        0.00       27.26     27.44 o 
 -14   8  12       49.09       31.31     30.78 o 
 -13   8  12       49.44       78.80     27.26 o 
 -12   8  12       65.69       76.86     31.31 o 
 -11   8  12        4.25      -24.45     24.45 o 
 -10   8  12       70.83       53.82     26.38 o 
  -9   8  12      928.06      937.65     46.61 o 
  -8   8  12      176.81      228.83     30.08 o 
  -7   8  12      224.10      242.02     28.49 o 
  -6   8  12      201.19      167.09     27.97 o 
  -5   8  12      909.02      882.95     42.04 o 
  -4   8  12       32.57       -6.86     23.74 o 
  -3   8  12      123.88      136.66     24.98 o 
  -2   8  12      139.05      212.47     30.96 o 
  -1   8  12      705.07      759.30     44.50 o 
   0   8  12       23.19        4.93     19.51 o 
   1   8  12       40.09       72.11     26.91 o 
   2   8  12        8.42      -27.26     27.26 o 
   3   8  12      301.87      285.81     38.34 o 
   4   8  12       55.33       72.29     33.42 o 
   5   8  12       27.38      -19.00     29.72 o 
   6   8  12       53.50      116.79     31.84 o 
 -15   9  12        0.24       16.01     27.09 o 
 -14   9  12       38.08       42.04     29.37 o 
 -13   9  12       37.46       34.47     27.44 o 
 -12   9  12        1.06      -27.09     27.09 o 
 -11   9  12        1.76      -18.12     27.09 o 
 -10   9  12       51.91       89.88     27.61 o 
  -9   9  12       18.54        3.17     24.45 o 
  -8   9  12       29.75        0.00     26.21 o 
  -7   9  12       31.68      -10.20     25.86 o 
  -6   9  12      146.69      197.87     30.43 o 
  -5   9  12       58.91       79.85     24.10 o 
  -4   9  12       19.02       10.20     23.57 o 
  -3   9  12      656.94      678.04     40.63 o 
  -2   9  12        1.71       61.03     24.62 o 
  -1   9  12       70.02       58.04     29.72 o 
   0   9  12        5.08       13.90     22.51 o 
   1   9  12      154.50      133.50     32.01 o 
   2   9  12       19.89       17.24     29.02 o 
   3   9  12       19.92      -12.49     27.09 o 
   4   9  12        0.53       -1.93     26.56 o 
   5   9  12       45.68       10.90     31.84 o 
 -14  10  12        2.28        5.98     28.85 o 
 -13  10  12       47.95       56.81     31.13 o 
 -12  10  12       51.56       39.75     28.67 o 
 -11  10  12       58.82       67.89     29.02 o 
 -10  10  12        6.40       36.94     25.15 o 
  -9  10  12       58.21       87.94     29.02 o 
  -8  10  12        7.06       -3.17     23.92 o 
  -7  10  12       79.24      103.07     27.26 o 
  -6  10  12        3.83        1.58     22.69 o 
  -5  10  12      213.26      249.23     31.31 o 
  -4  10  12       65.49       76.33     24.62 o 
  -3  10  12      254.99      280.19     32.71 o 
  -2  10  12        5.23      -26.73     26.73 o 
  -1  10  12       56.33       49.95     30.60 o 
   0  10  12      201.05      206.01     35.88 o 
   1  10  12      116.62      108.52     33.42 o 
   2  10  12      160.88      150.56     33.95 o 
   3  10  12        1.57      -26.91     26.91 o 
   4  10  12        9.24       10.73     31.66 o 
 -14  11  12       34.40       90.76     28.32 o 
 -13  11  12       47.47       27.61     31.13 o 
 -12  11  12       50.69      -16.71     28.67 o 
 -11  11  12        2.63       52.77     23.92 o 
 -10  11  12       29.01       -3.52     27.44 o 
  -9  11  12      121.25      121.89     28.49 o 
  -8  11  12       72.03      105.88     26.21 o 
  -7  11  12       12.67       -6.51     24.98 o 
  -6  11  12       16.45      -12.84     23.22 o 
  -5  11  12        7.77       44.15     23.92 o 
  -4  11  12       94.92       75.63     29.02 o 
  -3  11  12       77.44       58.04     26.38 o 
  -2  11  12       36.94       77.74     30.43 o 
  -1  11  12       49.28       67.01     30.78 o 
   0  11  12        1.80       13.34     20.20 o 
   1  11  12       82.10       65.61     33.24 o 
   2  11  12       10.76      -11.08     28.32 o 
   3  11  12        9.41        2.11     33.07 o 
   4  11  12        4.52      -12.14     29.55 o 
 -13  12  12        1.82      -20.23     27.26 o 
 -12  12  12        2.98       25.86     28.14 o 
 -11  12  12        0.22        3.87     25.86 o 
 -10  12  12        0.60        0.00     26.38 o 
  -9  12  12        0.02      -23.04     26.73 o 
  -8  12  12       39.66       17.94     27.97 o 
  -7  12  12        2.08       14.07     26.38 o 
  -6  12  12       12.25       22.69     24.62 o 
  -5  12  12       62.70       64.37     29.55 o 
  -4  12  12      184.73      176.06     33.07 o 
  -3  12  12        0.97       11.08     26.91 o 
  -2  12  12       62.43       92.52     28.49 o 
  -1  12  12      139.14      126.64     33.24 o 
   0  12  12      195.64      256.25     24.43 o 
   1  12  12        0.29        6.16     28.14 o 
   2  12  12       95.62      101.31     32.01 o 
   3  12  12       62.87       83.02     34.83 o 
 -11  13  12        0.93        4.05     27.09 o 
 -10  13  12        2.45       25.86     27.09 o 
  -9  13  12       37.98       65.78     26.73 o 
  -8  13  12      108.94       96.91     29.20 o 
  -7  13  12       28.86       39.40     27.26 o 
  -6  13  12       25.94       35.35     24.62 o 
  -5  13  12        0.08       35.70     26.38 o 
  -4  13  12        6.02       15.48     26.56 o 
  -3  13  12       21.35       -3.52     24.45 o 
  -2  13  12        2.79      -16.36     27.09 o 
  -1  13  12        3.42      -20.40     32.01 o 
   0  13  12       11.50        5.19     19.40 o 
   1  13  12        8.67       26.21     31.13 o 
 -10  14  12        0.30      -28.14     29.02 o 
  -9  14  12       52.42      150.03     28.14 o 
  -8  14  12       44.02       22.16     32.36 o 
  -7  14  12       12.50      102.19     27.09 o 
  -6  14  12      103.70       62.09     33.42 o 
  -5  14  12       65.35       42.74     30.25 o 
  -4  14  12        0.00       16.71     26.38 o 
  -3  14  12        8.53       34.65     29.90 o 
  -2  14  12       53.89       -5.80     27.79 o 
  -1  14  12       50.59       75.98     32.19 o 
   0  14  12        1.34       33.18     35.53 o 
  -7  15  12       57.72       30.08     31.31 o 
  -6  15  12       26.83       73.34     30.60 o 
  -5  15  12      120.59      174.83     33.59 o 
  -4  15  12        9.83       20.05     32.54 o 
  -3  15  12       15.60       18.47     29.55 o 
 -17   1  13        0.38        5.98     28.67 o 
 -16   1  13        2.33      -25.68     25.68 o 
 -15   1  13        3.91      -20.93     24.98 o 
 -14   1  13       14.34        6.68     26.21 o 
 -13   1  13       28.13        4.75     23.57 o 
 -12   1  13       54.16       42.21     25.50 o 
 -11   1  13       16.91       40.45     21.46 o 
 -10   1  13       29.53       36.41     20.93 o 
  -9   1  13        0.70       20.40     20.40 o 
  -8   1  13      190.13      210.01     29.02 o 
  -7   1  13       16.33       26.38     22.51 o 
  -6   1  13       65.57       16.01     23.57 o 
  -5   1  13        4.79       -8.79     21.99 o 
  -4   1  13      259.23      258.73     32.36 o 
  -3   1  13       15.02       20.05     22.51 o 
  -2   1  13       46.23       13.37     24.10 o 
  -1   1  13        0.02       -5.45     21.46 o 
   0   1  13       62.43       79.50     20.81 o 
   1   1  13        0.58       14.77     22.69 o 
   2   1  13       15.75       48.54     27.44 o 
   3   1  13       26.92       43.80     25.33 o 
   4   1  13        2.95      -25.68     25.68 o 
   5   1  13        3.55      -10.90     25.86 o 
   6   1  13       21.46       33.59     30.78 o 
 -17   2  13        0.01       -5.98     27.97 o 
 -16   2  13       25.96       33.95     27.61 o 
 -15   2  13      104.18      160.94     27.79 o 
 -14   2  13        0.00       48.37     22.34 o 
 -13   2  13        4.74       33.24     21.99 o 
 -12   2  13      235.76      203.32     28.49 o 
 -11   2  13      361.15      353.18     31.84 o 
 -10   2  13        5.35       29.37     21.81 o 
  -9   2  13        1.91       20.58     21.28 o 
  -8   2  13      239.28      236.39     27.79 o 
  -7   2  13      547.53      412.28     32.89 o 
  -6   2  13      345.47      310.44     29.20 o 
  -5   2  13      329.97      381.50     30.43 o 
  -4   2  13      700.90      601.70     38.69 o 
  -3   2  13      855.91      815.41     41.33 o 
  -2   2  13       57.22       19.52     27.09 o 
  -1   2  13      260.73      302.88     30.78 o 
   0   2  13      109.90       95.13     20.01 o 
   1   2  13      319.93      332.78     33.95 o 
   2   2  13       94.01       69.83     28.49 o 
   3   2  13       55.76       47.67     27.79 o 
   4   2  13      135.80      177.12     34.83 o 
   5   2  13       64.11       16.18     31.31 o 
   6   2  13        0.04       40.28     28.49 o 
 -17   3  13       18.26       60.86     30.60 o 
 -16   3  13       16.14       22.87     26.03 o 
 -15   3  13       38.77       23.39     28.49 o 
 -14   3  13       47.91       84.60     27.26 o 
 -13   3  13        0.23       56.11     22.51 o 
 -12   3  13      208.20      146.34     28.49 o 
 -11   3  13       34.38       19.00     24.10 o 
 -10   3  13       11.86       12.66     22.69 o 
  -9   3  13       46.40       21.99     23.74 o 
  -8   3  13      210.53      157.07     27.79 o 
  -7   3  13      275.71      258.55     28.14 o 
  -6   3  13      219.37      257.50     27.61 o 
  -5   3  13        4.73       15.13     22.34 o 
  -4   3  13      459.95      394.34     38.69 o 
  -3   3  13      113.92       81.96     27.61 o 
  -2   3  13      183.22      155.83     28.14 o 
  -1   3  13        0.11       42.56     23.39 o 
   0   3  13      271.76      298.86     61.74 o 
   1   3  13      219.32      252.57     33.24 o 
   2   3  13        1.42      -18.82     23.57 o 
   3   3  13       69.02       53.82     27.97 o 
   4   3  13        3.57       15.48     28.32 o 
   5   3  13       64.49       77.74     34.83 o 
   6   3  13       21.86       25.86     29.72 o 
 -17   4  13       67.95      115.03     31.48 o 
 -16   4  13       14.64       29.02     27.09 o 
 -15   4  13        0.67      -21.63     23.39 o 
 -14   4  13       61.01       22.34     26.38 o 
 -13   4  13      247.02      267.70     31.31 o 
 -12   4  13       32.56        4.75     25.68 o 
 -11   4  13       19.05      -13.37     24.27 o 
 -10   4  13       82.43       44.50     23.57 o 
  -9   4  13      153.46      220.56     28.14 o 
  -8   4  13        5.87       26.03     20.75 o 
  -7   4  13       11.43        5.45     23.22 o 
  -6   4  13       80.56       39.40     25.50 o 
  -5   4  13      105.11       94.63     23.92 o 
  -4   4  13      872.97      801.16     42.74 o 
  -3   4  13       65.52       46.26     27.61 o 
  -2   4  13      284.98      255.74     31.13 o 
  -1   4  13      408.45      424.94     37.64 o 
   0   4  13       29.52       37.11     19.25 o 
   1   4  13       17.82       70.18     26.73 o 
   2   4  13       25.38        7.21     26.91 o 
   3   4  13      426.86      453.43     40.28 o 
   4   4  13       50.18       43.44     33.42 o 
   5   4  13       19.45       37.29     27.26 o 
   6   4  13       58.09      106.94     30.78 o 
 -16   5  13        0.08      -29.02     30.60 o 
 -15   5  13       10.55       16.71     25.68 o 
 -14   5  13       37.73       54.70     27.44 o 
 -13   5  13       18.64       38.52     23.74 o 
 -12   5  13       11.00      -20.58     24.80 o 
 -11   5  13      115.45      137.19     25.33 o 
 -10   5  13        0.26        5.80     25.15 o 
  -9   5  13        2.45       -9.85     23.04 o 
  -8   5  13      159.73      141.59     25.68 o 
  -7   5  13      169.61      103.60     24.10 o 
  -6   5  13      254.09      267.52     28.85 o 
  -5   5  13        2.12      -10.73     20.93 o 
  -4   5  13       63.75       55.76     25.86 o 
  -3   5  13      494.39      488.43     35.00 o 
  -2   5  13       99.75      121.54     28.14 o 
  -1   5  13      177.86      196.46     32.36 o 
   0   5  13       54.33       54.53     19.18 o 
   1   5  13       59.94       36.76     26.21 o 
   2   5  13        9.91       65.78     23.74 o 
   3   5  13       28.47      -29.02     29.02 o 
   4   5  13      231.27      263.30     36.06 o 
   5   5  13        7.13      -28.49     30.25 o 
   6   5  13       14.34        6.68     29.02 o 
 -16   6  13        0.82       26.21     27.44 o 
 -15   6  13       15.66      -16.89     28.49 o 
 -14   6  13       16.72       21.63     27.26 o 
 -13   6  13      132.31      170.08     28.32 o 
 -12   6  13       39.84       71.94     27.61 o 
 -11   6  13      146.36      162.69     29.55 o 
 -10   6  13        7.45       21.11     24.62 o 
  -9   6  13      284.52      298.13     32.54 o 
  -8   6  13      425.27      464.34     35.70 o 
  -7   6  13      555.15      646.73     38.34 o 
  -6   6  13      222.64      195.41     31.13 o 
  -5   6  13       35.32        0.00     24.27 o 
  -4   6  13       67.69      106.59     25.50 o 
  -3   6  13      287.58      318.35     31.31 o 
  -2   6  13        1.16        4.92     24.98 o 
  -1   6  13        1.91       11.96     27.44 o 
   0   6  13      557.92      545.80     31.48 o 
   1   6  13      104.06      208.42     30.60 o 
   2   6  13      106.50      103.07     30.43 o 
   3   6  13        2.11      -27.79     27.79 o 
   4   6  13       58.54       63.67     30.60 o 
   5   6  13        2.89      -21.28     28.49 o 
 -15   7  13        0.09       15.65     30.78 o 
 -14   7  13        0.39       24.10     26.91 o 
 -13   7  13       60.61      102.72     25.15 o 
 -12   7  13      102.79      141.94     28.67 o 
 -11   7  13       27.16      -14.42     26.21 o 
 -10   7  13        2.02      -24.80     25.86 o 
  -9   7  13       85.77       68.24     28.85 o 
  -8   7  13      751.10      742.06     42.21 o 
  -7   7  13      106.87      165.16     28.67 o 
  -6   7  13      180.95      189.78     28.14 o 
  -5   7  13       21.06        7.39     22.69 o 
  -4   7  13      318.65      323.10     32.71 o 
  -3   7  13      122.60      118.55     30.08 o 
  -2   7  13       28.88       18.82     27.61 o 
  -1   7  13        1.66      -26.21     26.21 o 
   0   7  13      136.23      161.32     33.07 o 
   1   7  13       51.58       49.95     30.96 o 
   2   7  13       10.29      -18.82     26.38 o 
   3   7  13        8.72       44.32     27.79 o 
   4   7  13      110.39       99.02     31.66 o 
   5   7  13        8.35       -9.85     25.86 o 
 -15   8  13       41.53       30.08     34.30 o 
 -14   8  13        1.33      -20.75     26.21 o 
 -13   8  13      203.42      215.64     35.35 o 
 -12   8  13        1.32       56.11     24.45 o 
 -11   8  13       15.34       -1.58     24.80 o 
 -10   8  13        6.46      -24.10     27.44 o 
  -9   8  13      110.01      108.35     27.97 o 
  -8   8  13        6.40        6.16     23.74 o 
  -7   8  13       47.77       19.70     26.38 o 
  -6   8  13        7.98      -17.94     22.51 o 
  -5   8  13      103.54       89.00     25.86 o 
  -4   8  13        0.23      -24.10     24.45 o 
  -3   8  13       11.27       40.10     25.50 o 
  -2   8  13       10.40      -25.50     25.50 o 
  -1   8  13        1.50      -26.38     26.38 o 
   0   8  13      158.88      110.38     23.13 o 
   1   8  13       40.54       74.40     28.32 o 
   2   8  13       18.33       -1.76     28.49 o 
   3   8  13       51.94       22.87     32.89 o 
   4   8  13       30.35       19.52     31.66 o 
 -14   9  13        7.05       27.61     27.61 o 
 -13   9  13        0.03       17.06     26.73 o 
 -12   9  13       44.06        9.15     30.43 o 
 -11   9  13        0.02       -6.86     25.86 o 
 -10   9  13        0.12        8.44     24.45 o 
  -9   9  13       20.30       21.46     25.15 o 
  -8   9  13       71.32       56.11     27.44 o 
  -7   9  13        4.93      -11.08     24.62 o 
  -6   9  13      179.07      181.87     29.55 o 
  -5   9  13        0.09        6.33     23.39 o 
  -4   9  13       71.02       79.32     22.51 o 
  -3   9  13      156.29       94.45     31.31 o 
  -2   9  13       58.16       68.42     31.66 o 
  -1   9  13       61.04       48.54     30.08 o 
   0   9  13       92.17       97.20     20.89 o 
   1   9  13       83.67       84.95     29.90 o 
   2   9  13       11.48      -27.44     27.44 o 
   3   9  13        0.01      -24.62     24.62 o 
   4   9  13       32.25        6.68     33.07 o 
 -14  10  13        6.86      -27.26     27.26 o 
 -13  10  13       79.10       68.77     29.55 o 
 -12  10  13        5.30      -14.95     26.38 o 
 -11  10  13       24.35      -19.88     28.32 o 
 -10  10  13        6.34      -27.61     27.61 o 
  -9  10  13       56.92       37.99     23.74 o 
  -8  10  13        7.91       -6.68     24.62 o 
  -7  10  13        6.70       66.31     23.22 o 
  -6  10  13        1.80       -1.58     25.50 o 
  -5  10  13      162.32      134.20     28.49 o 
  -4  10  13        6.65      -25.68     25.68 o 
  -3  10  13        1.91       -8.27     26.38 o 
  -2  10  13        8.20      -24.98     24.98 o 
  -1  10  13       39.61       -3.52     28.32 o 
   0  10  13        0.03       64.64     26.91 o 
   1  10  13        2.79      -18.47     27.97 o 
   2  10  13       11.10      -27.09     27.09 o 
   3  10  13        4.26       26.73     30.25 o 
 -13  11  13       18.27       18.47     29.90 o 
 -12  11  13        2.44        0.00     26.03 o 
 -11  11  13        9.52      -22.51     27.61 o 
 -10  11  13       13.89       16.71     26.21 o 
  -9  11  13        1.92      -23.22     26.21 o 
  -8  11  13        7.66       35.35     24.62 o 
  -7  11  13       94.11      164.10     25.15 o 
  -6  11  13       47.61       24.27     27.97 o 
  -5  11  13       71.75       74.05     29.02 o 
  -4  11  13        6.02       51.71     21.99 o 
  -3  11  13        0.38       14.07     22.51 o 
  -2  11  13        2.55       24.45     29.02 o 
  -1  11  13        4.02      -21.63     27.97 o 
   0  11  13        4.41        3.49     19.51 o 
   1  11  13       40.83      123.82     27.97 o 
   2  11  13       13.80       42.04     30.25 o 
 -11  12  13       24.72       29.90     30.78 o 
 -10  12  13       21.00       23.39     26.91 o 
  -9  12  13       18.07       -5.63     26.03 o 
  -8  12  13        2.13       -1.76     24.98 o 
  -7  12  13        0.70      -27.97     27.97 o 
  -6  12  13        3.41      -14.42     26.03 o 
  -5  12  13        0.14        5.63     27.97 o 
  -4  12  13       10.90      -26.03     26.03 o 
  -3  12  13        2.14       14.95     25.68 o 
  -2  12  13       30.56        5.63     32.01 o 
  -1  12  13        3.94      -13.19     31.48 o 
   0  12  13       16.57       18.51     20.92 o 
   1  12  13        7.56       17.76     30.43 o 
 -10  13  13       37.34       82.14     27.79 o 
  -9  13  13        0.57        8.09     27.26 o 
  -8  13  13       11.97       45.55     28.67 o 
  -7  13  13        2.39       35.35     25.86 o 
  -6  13  13       16.77       35.18     30.96 o 
  -5  13  13        1.74      -13.19     24.80 o 
  -4  13  13       15.68       23.92     26.73 o 
  -3  13  13       35.43       78.62     32.54 o 
  -2  13  13        7.80       60.68     29.37 o 
  -1  13  13       59.22      100.08     31.48 o 
  -7  14  13        0.71       22.87     26.03 o 
  -6  14  13       18.08        4.22     29.55 o 
  -5  14  13       12.05       16.89     29.37 o 
  -4  14  13       48.39       56.81     32.71 o 
  -3  14  13        0.32      -14.07     29.20 o 
 -16   0  14      259.16      287.22     40.63 o 
 -15   0  14      211.68      239.91     36.58 o 
 -14   0  14       64.78       91.46     29.72 o 
 -13   0  14      750.52      705.65     43.97 o 
 -12   0  14      285.14      406.30     35.18 o 
 -11   0  14      567.48      562.66     40.10 o 
 -10   0  14     1088.69      997.27     47.84 o 
  -9   0  14     2025.52     1922.96     60.33 o 
  -8   0  14      973.09      971.77     46.61 o 
  -7   0  14      403.55      460.29     33.24 o 
  -6   0  14     1084.57      942.40     44.67 o 
  -5   0  14     1237.10     1089.08     47.31 o 
  -4   0  14       36.56       41.51     23.92 o 
  -3   0  14      290.90      313.43     32.01 o 
  -2   0  14     1782.39     1838.36     61.91 o 
  -1   0  14      626.49      595.72     41.68 o 
   0   0  14        0.81        0.04     17.22 o 
   1   0  14       95.86      116.26     28.67 o 
   2   0  14      437.61      484.74     45.20 o 
   3   0  14      408.56      453.96     43.97 o 
   4   0  14       13.76       16.53     30.25 o 
   5   0  14        0.81      -29.90     29.90 o 
 -16   1  14       24.92       75.63     27.44 o 
 -15   1  14      282.41      308.50     33.59 o 
 -14   1  14      167.41      215.46     29.90 o 
 -13   1  14       23.15       36.94     25.50 o 
 -12   1  14       29.96       72.64     25.50 o 
 -11   1  14      883.66      831.06     45.38 o 
 -10   1  14      439.96      489.67     35.53 o 
  -9   1  14      139.68      129.28     28.49 o 
  -8   1  14       21.45       87.59     22.87 o 
  -7   1  14     1386.91     1297.68     49.95 o 
  -6   1  14       51.83       22.16     26.38 o 
  -5   1  14       71.60       85.83     24.27 o 
  -4   1  14       56.11       87.77     25.50 o 
  -3   1  14      897.29      885.41     43.80 o 
  -2   1  14      275.45      301.64     36.76 o 
  -1   1  14      141.80      139.30     29.90 o 
   0   1  14       55.47       69.14     18.03 o 
   1   1  14        1.32      -11.26     24.98 o 
   2   1  14        1.61       -1.76     24.80 o 
   3   1  14       40.52        4.05     32.54 o 
   4   1  14        0.92      -26.38     26.38 o 
   5   1  14       14.06       21.81     31.48 o 
 -16   2  14       72.98      113.09     29.72 o 
 -15   2  14       19.50      -20.23     28.14 o 
 -14   2  14       11.94       14.07     27.61 o 
 -13   2  14      234.96      234.63     31.13 o 
 -12   2  14       51.48       85.48     24.98 o 
 -11   2  14       18.94       26.56     23.22 o 
 -10   2  14       14.41      -19.35     22.69 o 
  -9   2  14      717.38      684.90     38.34 o 
  -8   2  14      258.12      275.96     29.90 o 
  -7   2  14       48.18       45.03     26.03 o 
  -6   2  14       57.63       85.66     24.98 o 
  -5   2  14      226.36      237.45     27.97 o 
  -4   2  14       19.35        7.74     24.27 o 
  -3   2  14       23.10       35.18     24.62 o 
  -2   2  14       19.91       -2.99     22.51 o 
  -1   2  14      102.06      113.09     30.78 o 
   0   2  14        9.92       -0.78     17.18 o 
   1   2  14       12.32       11.08     25.68 o 
   2   2  14        5.84       36.41     24.45 o 
   3   2  14       72.91       66.13     31.66 o 
   4   2  14        2.72      -13.19     27.09 o 
   5   2  14        9.30      -13.89     28.67 o 
 -16   3  14       41.83       67.19     29.20 o 
 -15   3  14       13.01       14.95     25.68 o 
 -14   3  14        1.59       28.32     26.21 o 
 -13   3  14        1.26       45.55     24.27 o 
 -12   3  14      138.25      116.61     26.56 o 
 -11   3  14        1.61       26.56     25.15 o 
 -10   3  14       25.68        7.56     22.34 o 
  -9   3  14       58.15       82.49     25.50 o 
  -8   3  14      136.32      154.08     24.62 o 
  -7   3  14       30.84       61.74     23.04 o 
  -6   3  14        5.15       40.10     21.99 o 
  -5   3  14       76.14       79.32     24.45 o 
  -4   3  14      406.97      333.13     34.12 o 
  -3   3  14       88.45       61.56     26.73 o 
  -2   3  14       99.23      109.75     27.09 o 
  -1   3  14        1.07       10.38     23.74 o 
   0   3  14       81.38      104.09     19.00 o 
   1   3  14        0.66      -25.15     25.15 o 
   2   3  14       15.29       44.50     28.32 o 
   3   3  14       13.05      -23.39     27.09 o 
   4   3  14      177.93      258.38     38.52 o 
   5   3  14        7.01      -16.01     30.08 o 
 -16   4  14        0.73      -17.76     28.85 o 
 -15   4  14        1.89       32.36     26.73 o 
 -14   4  14       65.77       37.82     27.44 o 
 -13   4  14      103.74      125.23     28.85 o 
 -12   4  14        1.47      -14.77     25.15 o 
 -11   4  14       19.91       23.74     21.81 o 
 -10   4  14      194.30      141.59     28.32 o 
  -9   4  14      104.00      101.31     26.56 o 
  -8   4  14       18.35       51.01     22.16 o 
  -7   4  14      135.81      132.62     26.56 o 
  -6   4  14      565.14      530.12     36.06 o 
  -5   4  14      447.26      443.23     35.53 o 
  -4   4  14       30.84       38.34     23.22 o 
  -3   4  14        6.95       16.53     25.50 o 
  -2   4  14      178.58      158.12     29.55 o 
  -1   4  14      125.47      157.42     29.90 o 
   0   4  14        7.66        8.57     30.43 o 
   1   4  14       26.22       31.84     27.97 o 
   2   4  14       36.11       25.50     28.85 o 
   3   4  14       33.30      106.76     29.20 o 
   4   4  14        0.03       72.99     27.09 o 
   5   4  14       46.86       85.30     34.12 o 
 -16   5  14        0.20        4.05     26.73 o 
 -15   5  14        0.17        1.93     26.91 o 
 -14   5  14        1.72       27.61     26.21 o 
 -13   5  14        6.03       -8.62     26.38 o 
 -12   5  14        1.22      -27.09     27.09 o 
 -11   5  14       48.69       42.21     24.27 o 
 -10   5  14        7.20       43.97     21.28 o 
  -9   5  14       59.40       68.95     25.86 o 
  -8   5  14        1.19       31.84     22.69 o 
  -7   5  14        2.03      -22.16     23.22 o 
  -6   5  14       73.72       62.44     25.15 o 
  -5   5  14        5.04       18.82     21.11 o 
  -4   5  14        7.90       66.84     20.58 o 
  -3   5  14        7.16       27.09     26.38 o 
  -2   5  14       63.13       36.94     30.25 o 
  -1   5  14       33.84       30.78     25.86 o 
   0   5  14       20.17      -18.82     18.82 o 
   1   5  14        2.20      -13.54     24.27 o 
   2   5  14       87.95       83.90     28.49 o 
   3   5  14       26.97       14.60     32.36 o 
   4   5  14       87.80       85.13     34.83 o 
 -15   6  14        5.08       11.96     25.33 o 
 -14   6  14       13.87        5.63     27.61 o 
 -13   6  14      126.74      171.14     32.01 o 
 -12   6  14      107.14      153.37     23.74 o 
 -11   6  14       19.19        4.92     25.68 o 
 -10   6  14        6.98      -12.84     25.33 o 
  -9   6  14       29.84       72.46     24.27 o 
  -8   6  14       83.13       78.62     25.50 o 
  -7   6  14       23.86       10.73     23.74 o 
  -6   6  14        2.89       26.38     21.46 o 
  -5   6  14       20.94        1.58     22.87 o 
  -4   6  14       23.87       26.56     23.57 o 
  -3   6  14       11.38       29.55     27.44 o 
  -2   6  14       57.84       79.50     27.44 o 
  -1   6  14      348.99      306.92     39.40 o 
   0   6  14      123.96       88.06     28.76 o 
   1   6  14       15.07       37.29     26.73 o 
   2   6  14        6.36        2.11     28.32 o 
   3   6  14       20.04       25.68     30.96 o 
   4   6  14       91.11       82.31     32.71 o 
 -15   7  14        1.80       12.14     26.73 o 
 -14   7  14       74.08       21.28     29.55 o 
 -13   7  14       31.94        7.39     30.08 o 
 -12   7  14       22.66      -30.43     30.43 o 
 -11   7  14        0.01       27.44     22.87 o 
 -10   7  14       61.77       93.04     27.09 o 
  -9   7  14       32.42       45.55     27.26 o 
  -8   7  14       82.05       54.17     26.38 o 
  -7   7  14       10.89       -6.33     22.51 o 
  -6   7  14        6.42      -21.81     21.81 o 
  -5   7  14        8.70      -14.07     21.46 o 
  -4   7  14       52.22       80.03     23.57 o 
  -3   7  14       86.79       39.22     30.60 o 
  -2   7  14       93.56       61.56     28.32 o 
  -1   7  14      144.42      103.60     34.47 o 
   0   7  14        4.29        3.06     20.58 o 
   1   7  14        1.64      -23.39     27.44 o 
   2   7  14       39.69       31.48     29.20 o 
   3   7  14       64.42       39.40     33.42 o 
 -14   8  14        5.01       63.85     26.38 o 
 -13   8  14       37.37       59.27     26.56 o 
 -12   8  14        1.81       14.77     26.38 o 
 -11   8  14        0.03      -15.83     23.74 o 
 -10   8  14       14.33        3.52     26.38 o 
  -9   8  14        0.11        0.00     25.15 o 
  -8   8  14        1.13        0.00     24.45 o 
  -7   8  14        0.25      -24.98     24.98 o 
  -6   8  14        3.34        8.09     21.46 o 
  -5   8  14      145.19      107.82     29.20 o 
  -4   8  14        4.76       68.07     22.87 o 
  -3   8  14        1.66      -16.53     23.04 o 
  -2   8  14       89.02      106.23     32.54 o 
  -1   8  14      439.52      508.49     46.96 o 
   0   8  14      123.59      148.93     25.08 o 
   1   8  14      110.60      159.35     32.71 o 
   2   8  14        1.46       15.13     29.02 o 
   3   8  14       15.06       49.42     32.36 o 
 -13   9  14        4.14        5.98     27.61 o 
 -12   9  14       62.14       87.77     27.97 o 
 -11   9  14       20.57       27.61     28.85 o 
 -10   9  14        1.67        0.00     24.62 o 
  -9   9  14        7.50      -15.65     23.39 o 
  -8   9  14      182.58      191.72     27.44 o 
  -7   9  14       40.93       96.74     25.50 o 
  -6   9  14       19.87       15.30     22.87 o 
  -5   9  14       17.65       49.25     23.39 o 
  -4   9  14       43.00       24.80     24.80 o 
  -3   9  14       12.83       -5.10     24.80 o 
  -2   9  14        4.66        5.98     30.60 o 
  -1   9  14       22.15       32.54     31.84 o 
   0   9  14        6.99       23.68     19.64 o 
   1   9  14       16.52       10.73     30.43 o 
   2   9  14       19.37      -19.88     30.60 o 
 -13  10  14        7.45      -29.90     29.90 o 
 -12  10  14       56.97       17.76     32.71 o 
 -11  10  14        1.32       13.37     24.45 o 
 -10  10  14        0.10      -14.77     25.86 o 
  -9  10  14       11.35       54.70     25.68 o 
  -8  10  14       29.81       41.16     24.27 o 
  -7  10  14        0.57       17.59     22.69 o 
  -6  10  14       60.38       73.87     29.55 o 
  -5  10  14        0.64       14.07     24.62 o 
  -4  10  14       80.30       95.15     28.67 o 
  -3  10  14        0.20      -28.32     28.32 o 
  -2  10  14       46.01       18.82     33.42 o 
  -1  10  14       40.62       89.88     29.02 o 
   0  10  14        2.47       20.57     19.22 o 
   1  10  14        9.64       44.15     29.37 o 
 -11  11  14        5.42       51.89     27.44 o 
 -10  11  14        2.86      -15.48     26.56 o 
  -9  11  14        1.32      -16.89     27.09 o 
  -8  11  14       74.12      116.44     28.49 o 
  -7  11  14        1.73        3.69     26.56 o 
  -6  11  14       20.16       36.58     27.44 o 
  -5  11  14       13.92       51.36     23.22 o 
  -4  11  14        0.94       -9.15     25.15 o 
  -3  11  14       21.20       25.86     30.43 o 
  -2  11  14        4.59      -20.93     26.73 o 
  -1  11  14        0.30        0.00     30.08 o 
   0  11  14        8.83        6.87     21.64 o 
 -10  12  14       33.23       40.63     26.56 o 
  -9  12  14       39.95       10.03     30.08 o 
  -8  12  14       95.28       82.49     34.30 o 
  -7  12  14       10.52       56.46     26.91 o 
  -6  12  14      145.32      149.15     32.54 o 
  -5  12  14      196.63      162.17     35.70 o 
  -4  12  14       19.71        3.87     29.37 o 
  -3  12  14       17.65       39.57     28.32 o 
  -2  12  14       79.62       98.14     34.65 o 
  -7  13  14       28.51       30.96     30.08 o 
  -6  13  14        4.63       -4.05     28.14 o 
  -5  13  14       14.52       24.80     30.25 o 
  -4  13  14       74.59       74.75     31.31 o 
 -16   1  15       35.62       14.25     31.48 o 
 -15   1  15       72.61       71.76     30.08 o 
 -14   1  15        6.34      -27.79     27.79 o 
 -13   1  15        4.17      -14.07     25.68 o 
 -12   1  15      129.76      117.49     29.72 o 
 -11   1  15       81.19       77.21     29.02 o 
 -10   1  15        9.80      -15.83     25.15 o 
  -9   1  15       10.75       35.53     23.22 o 
  -8   1  15       72.63       43.09     26.38 o 
  -7   1  15       98.23       80.03     29.72 o 
  -6   1  15       58.89       42.39     26.03 o 
  -5   1  15        7.42      -22.16     22.16 o 
  -4   1  15       57.54       35.70     26.21 o 
  -3   1  15        0.32        3.52     24.45 o 
  -2   1  15        8.65        9.15     24.98 o 
  -1   1  15       32.89      -27.97     27.97 o 
   0   1  15        2.14        0.00     16.54 o 
   1   1  15       24.06       16.01     30.25 o 
   2   1  15        2.78       60.33     25.86 o 
   3   1  15       23.18       65.25     28.67 o 
 -16   2  15       14.01      -26.21     29.55 o 
 -15   2  15        9.03       27.09     28.14 o 
 -14   2  15       25.56        5.63     26.73 o 
 -13   2  15       10.65       12.49     26.03 o 
 -12   2  15        0.24       -1.76     24.10 o 
 -11   2  15        4.60      -25.86     25.86 o 
 -10   2  15       94.66       92.16     27.79 o 
  -9   2  15       20.96       13.02     24.62 o 
  -8   2  15       42.29       75.28     23.39 o 
  -7   2  15        4.95      -23.39     23.39 o 
  -6   2  15       77.39       40.81     28.85 o 
  -5   2  15      435.43      416.32     35.88 o 
  -4   2  15       42.69       -9.32     26.91 o 
  -3   2  15       22.46       31.84     25.15 o 
  -2   2  15        5.64       -4.75     20.93 o 
  -1   2  15      215.31      246.59     31.84 o 
   0   2  15        1.14        9.64     18.89 o 
   1   2  15        3.85        5.98     27.97 o 
   2   2  15        0.79       25.15     27.97 o 
   3   2  15      158.94      144.23     32.19 o 
 -15   3  15       38.73       83.72     29.02 o 
 -14   3  15        0.06      -18.64     29.55 o 
 -13   3  15        6.25       46.61     23.74 o 
 -12   3  15       35.73       45.20     26.38 o 
 -11   3  15       10.01      -11.61     24.27 o 
 -10   3  15        1.70        6.68     23.92 o 
  -9   3  15       19.22       11.43     24.62 o 
  -8   3  15        0.51      -13.89     24.27 o 
  -7   3  15       25.43       16.01     24.27 o 
  -6   3  15       37.80       65.61     27.26 o 
  -5   3  15       76.85       84.25     28.14 o 
  -4   3  15        0.03        6.86     24.62 o 
  -3   3  15      104.86      123.30     26.73 o 
  -2   3  15        6.36      -21.11     23.74 o 
  -1   3  15       60.29       11.43     30.25 o 
   0   3  15       65.00       35.58     27.53 o 
   1   3  15       46.24       80.91     29.55 o 
   2   3  15        0.02      -16.89     26.56 o 
   3   3  15       55.10       17.59     36.76 o 
 -15   4  15       17.26       73.34     27.09 o 
 -14   4  15        3.17       -9.50     28.14 o 
 -13   4  15        4.19        9.15     25.15 o 
 -12   4  15       10.67       22.69     24.62 o 
 -11   4  15       31.71       59.63     25.68 o 
 -10   4  15       57.79       81.61     27.79 o 
  -9   4  15       53.50       46.08     24.45 o 
  -8   4  15        8.55        3.34     22.69 o 
  -7   4  15       17.48       43.97     23.39 o 
  -6   4  15       31.15       -3.17     24.98 o 
  -5   4  15      300.52      291.79     33.77 o 
  -4   4  15       22.77        1.76     25.86 o 
  -3   4  15       53.01        5.45     27.61 o 
  -2   4  15        1.65      -14.77     24.80 o 
  -1   4  15       31.19       52.24     29.02 o 
   0   4  15        1.99        7.92     35.97 o 
   1   4  15       37.37       45.20     30.43 o 
   2   4  15        0.01      -24.80     25.86 o 
   3   4  15       65.41       46.79     33.95 o 
 -15   5  15       27.93       32.36     31.66 o 
 -14   5  15        6.05       28.85     25.68 o 
 -13   5  15       16.54       62.79     24.62 o 
 -12   5  15       18.31       32.01     26.56 o 
 -11   5  15       87.07       96.74     27.44 o 
 -10   5  15       52.11       60.68     28.67 o 
  -9   5  15      195.75      166.56     30.78 o 
  -8   5  15        7.34       -9.67     23.39 o 
  -7   5  15        0.40        4.92     23.92 o 
  -6   5  15       94.38      112.57     25.68 o 
  -5   5  15        6.30       13.89     23.74 o 
  -4   5  15       17.00      -22.69     27.44 o 
  -3   5  15       98.14       81.61     30.96 o 
  -2   5  15       10.96        0.00     25.68 o 
  -1   5  15       43.02       73.17     29.20 o 
   0   5  15        1.21        9.79     18.20 o 
   1   5  15        4.73      -16.71     24.80 o 
   2   5  15        9.79       32.54     29.37 o 
   3   5  15        2.66        6.86     30.60 o 
 -14   6  15       37.84      -13.72     30.60 o 
 -13   6  15        8.32       24.62     25.50 o 
 -12   6  15       69.64       69.30     30.43 o 
 -11   6  15       45.69       38.87     26.21 o 
 -10   6  15      198.17      179.23     30.25 o 
  -9   6  15       16.44      -26.73     26.73 o 
  -8   6  15        1.96       20.23     23.39 o 
  -7   6  15       59.80       71.06     24.45 o 
  -6   6  15      103.04       76.69     29.37 o 
  -5   6  15        1.27       42.39     21.99 o 
  -4   6  15        0.97       21.99     24.98 o 
  -3   6  15       57.55       77.92     29.02 o 
  -2   6  15       32.19      -10.38     26.38 o 
  -1   6  15      235.14      235.16     36.58 o 
   0   6  15        0.33       25.53     21.90 o 
   1   6  15       26.55       29.90     31.48 o 
   2   6  15       30.21        6.68     31.84 o 
 -14   7  15        2.22       16.18     26.91 o 
 -13   7  15        2.66      -26.03     26.03 o 
 -12   7  15        0.65      -14.95     26.91 o 
 -11   7  15       43.34       23.74     27.09 o 
 -10   7  15        7.53      -10.55     26.91 o 
  -9   7  15       80.45       52.24     27.97 o 
  -8   7  15        8.06       20.58     22.69 o 
  -7   7  15       16.07       13.89     26.56 o 
  -6   7  15        0.03      -15.13     22.87 o 
  -5   7  15        1.59      -11.78     24.45 o 
  -4   7  15        1.16      -24.45     24.45 o 
  -3   7  15        6.36        5.80     27.26 o 
  -2   7  15        0.46       -5.28     25.15 o 
  -1   7  15        0.21       60.50     29.72 o 
   0   7  15        8.72       46.55     26.21 o 
   1   7  15        0.17      -27.26     28.85 o 
   2   7  15        0.03       -5.98     29.55 o 
 -13   8  15       13.82      -19.88     28.85 o 
 -12   8  15       29.26       15.48     26.91 o 
 -11   8  15        3.05      -27.79     27.79 o 
 -10   8  15       23.05      -28.67     28.67 o 
  -9   8  15        0.25      -27.26     27.26 o 
  -8   8  15        9.38       23.04     23.92 o 
  -7   8  15        9.69       -1.76     24.80 o 
  -6   8  15       55.96       94.45     25.33 o 
  -5   8  15        8.91      -28.14     28.14 o 
  -4   8  15      148.13      194.00     33.24 o 
  -3   8  15       20.47       12.14     29.20 o 
  -2   8  15       63.83      107.11     34.65 o 
  -1   8  15       14.63       66.66     31.31 o 
   0   8  15      139.42      103.86     24.81 o 
   1   8  15       31.79       15.65     32.54 o 
 -12   9  15        6.59       -5.98     30.08 o 
 -11   9  15       21.93       31.13     26.38 o 
 -10   9  15      122.26      128.40     30.08 o 
  -9   9  15        1.80       13.02     23.74 o 
  -8   9  15       12.62       29.37     23.22 o 
  -7   9  15       18.33       12.84     30.08 o 
  -6   9  15       91.01       51.01     29.55 o 
  -5   9  15       10.12       -3.69     26.91 o 
  -4   9  15       20.51       51.18     29.02 o 
  -3   9  15       10.11       54.17     27.61 o 
  -2   9  15       11.63       36.94     32.36 o 
  -1   9  15        5.50       22.16     28.49 o 
   0   9  15        0.81      -21.25     21.25 o 
 -11  10  15       41.80       84.95     26.21 o 
 -10  10  15        6.25        1.93     26.91 o 
  -9  10  15       10.08       24.98     24.98 o 
  -8  10  15        1.07       -7.56     27.61 o 
  -7  10  15       29.78       28.32     23.92 o 
  -6  10  15        2.14        5.63     27.61 o 
  -5  10  15       59.62       68.60     31.31 o 
  -4  10  15       51.04       48.19     31.13 o 
  -3  10  15       65.80       45.20     34.30 o 
  -2  10  15       15.65       45.20     30.43 o 
  -1  10  15        2.82      -22.16     28.32 o 
  -9  11  15        3.26       18.12     28.14 o 
  -8  11  15       32.68       35.70     27.09 o 
  -7  11  15        0.66       11.78     28.85 o 
  -6  11  15        0.59        5.80     25.68 o 
  -5  11  15        1.50       21.81     26.03 o 
  -4  11  15       35.31       50.48     30.96 o 
  -3  11  15        0.47        4.40     32.71 o 
 -15   0  16      155.34      137.89     34.65 o 
 -14   0  16       11.26       19.88     26.03 o 
 -13   0  16        0.85       32.54     22.87 o 
 -12   0  16        0.25      -17.94     25.33 o 
 -11   0  16      433.16      420.89     38.17 o 
 -10   0  16        0.20       69.47     23.74 o 
  -9   0  16      341.11      304.99     35.35 o 
  -8   0  16       61.75       69.65     25.15 o 
  -7   0  16        1.80       -3.34     20.75 o 
  -6   0  16       23.92       46.61     26.38 o 
  -5   0  16       53.93       85.66     26.73 o 
  -4   0  16       55.56        0.00     26.56 o 
  -3   0  16       28.63       40.45     28.85 o 
  -2   0  16       55.50       15.83     29.55 o 
  -1   0  16      104.70      148.80     32.89 o 
   0   0  16       12.37        1.97     19.66 o 
   1   0  16        3.04      -28.85     28.85 o 
   2   0  16        4.79       22.69     27.09 o 
 -15   1  16       84.09      139.48     33.07 o 
 -14   1  16        1.47       -1.93     26.21 o 
 -13   1  16       12.29      -27.44     27.44 o 
 -12   1  16       65.17       18.47     30.96 o 
 -11   1  16       61.98       67.01     29.72 o 
 -10   1  16        2.15      -27.79     27.79 o 
  -9   1  16        2.56      -21.81     24.45 o 
  -8   1  16       14.28       55.58     24.27 o 
  -7   1  16        0.26       22.87     21.99 o 
  -6   1  16        0.24      -23.74     23.74 o 
  -5   1  16       22.87       38.34     25.50 o 
  -4   1  16       65.06        3.69     31.13 o 
  -3   1  16      108.06       84.78     30.78 o 
  -2   1  16        7.22       31.84     27.44 o 
  -1   1  16       23.76        8.27     30.43 o 
   0   1  16        2.88       -4.28     20.00 o 
   1   1  16       97.78      159.00     35.53 o 
   2   1  16        4.55       18.12     31.66 o 
 -15   2  16        4.63      -31.31     31.31 o 
 -14   2  16       20.73        9.85     28.49 o 
 -13   2  16       33.81       72.64     26.56 o 
 -12   2  16       21.80       27.79     27.44 o 
 -11   2  16      102.78      141.41     26.21 o 
 -10   2  16       22.94       12.49     26.21 o 
  -9   2  16       32.14        5.28     26.38 o 
  -8   2  16       64.50       74.93     25.33 o 
  -7   2  16        1.87      -25.15     25.15 o 
  -6   2  16        4.48      -18.29     24.10 o 
  -5   2  16        0.46      -25.50     25.50 o 
  -4   2  16       36.01      -10.03     26.73 o 
  -3   2  16       51.08       54.35     28.85 o 
  -2   2  16       12.65       24.10     27.79 o 
  -1   2  16       70.82       28.85     31.66 o 
   0   2  16       39.56       -8.55     36.32 o 
   1   2  16        1.32       13.19     28.85 o 
 -14   3  16        2.43        1.93     26.56 o 
 -13   3  16        6.80       15.30     26.73 o 
 -12   3  16        2.83       16.71     27.97 o 
 -11   3  16        3.50       23.74     22.34 o 
 -10   3  16       36.29       64.55     26.03 o 
  -9   3  16       77.65      108.17     28.85 o 
  -8   3  16       20.37       58.04     25.68 o 
  -7   3  16        1.36       28.32     23.57 o 
  -6   3  16       30.21      -13.37     25.86 o 
  -5   3  16       63.86       87.06     26.38 o 
  -4   3  16        0.18      -23.92     23.92 o 
  -3   3  16        0.12      -10.38     24.10 o 
  -2   3  16       53.40       14.25     32.36 o 
  -1   3  16        0.22      -25.33     25.33 o 
   0   3  16        4.80      -19.96     19.96 o 
   1   3  16        0.12       35.35     30.43 o 
 -14   4  16       35.82       27.97     25.50 o 
 -13   4  16       66.21       75.28     28.49 o 
 -12   4  16       14.07       -3.69     27.09 o 
 -11   4  16        0.03      -24.62     24.62 o 
 -10   4  16      133.45       92.16     28.14 o 
  -9   4  16       12.89      -26.21     26.21 o 
  -8   4  16        8.92      -17.06     24.80 o 
  -7   4  16        0.31      -17.06     23.74 o 
  -6   4  16      104.17       52.94     29.02 o 
  -5   4  16       36.96       77.04     27.44 o 
  -4   4  16       12.45      -12.14     25.33 o 
  -3   4  16        8.91        7.91     28.32 o 
  -2   4  16       11.09       12.31     29.02 o 
  -1   4  16        2.16      -25.50     25.50 o 
   0   4  16       66.00      103.05     22.92 o 
   1   4  16        1.62       11.26     30.43 o 
 -14   5  16        6.58      -14.07     29.55 o 
 -13   5  16       27.81       70.35     27.97 o 
 -12   5  16        1.64      -28.32     28.32 o 
 -11   5  16       15.21      -12.84     27.61 o 
 -10   5  16        8.13       21.99     25.68 o 
  -9   5  16       16.44       -5.28     25.68 o 
  -8   5  16        0.75       25.33     24.45 o 
  -7   5  16        9.60       25.33     24.27 o 
  -6   5  16        0.21       24.10     23.22 o 
  -5   5  16        4.43       61.03     24.80 o 
  -4   5  16       94.46      174.83     30.78 o 
  -3   5  16        0.02        8.09     30.43 o 
  -2   5  16       12.37       29.37     29.20 o 
  -1   5  16        0.09       -7.56     24.62 o 
   0   5  16        1.87       15.95     22.60 o 
   1   5  16        0.43        0.00     27.61 o 
 -13   6  16        8.17       10.03     28.49 o 
 -12   6  16        2.25      -24.98     27.79 o 
 -11   6  16        2.34       37.64     24.98 o 
 -10   6  16       30.25       40.81     25.86 o 
  -9   6  16        0.86      -14.42     24.45 o 
  -8   6  16        1.03        0.00     26.21 o 
  -7   6  16        0.05      -21.28     24.98 o 
  -6   6  16       32.89      -19.52     27.97 o 
  -5   6  16        0.44      -12.49     25.50 o 
  -4   6  16        0.10       11.96     27.44 o 
  -3   6  16        2.42      -11.08     26.21 o 
  -2   6  16        2.48        2.11     32.19 o 
  -1   6  16        2.26       -7.74     25.15 o 
   0   6  16        3.39       -1.03     22.34 o 
 -12   7  16       66.54      117.14     27.97 o 
 -11   7  16        1.70       32.89     24.10 o 
 -10   7  16       18.56        9.50     28.14 o 
  -9   7  16        0.16       -3.69     27.79 o 
  -8   7  16      133.08      185.03     31.48 o 
  -7   7  16       57.48       58.22     28.85 o 
  -6   7  16        7.35      -29.02     29.02 o 
  -5   7  16       38.94       35.53     30.96 o 
  -4   7  16       38.83       92.52     29.90 o 
  -3   7  16      131.45       97.97     37.46 o 
  -2   7  16        0.95      -15.48     28.14 o 
  -1   7  16      124.70      113.09     41.86 o 
 -11   8  16        0.64        7.91     24.80 o 
 -10   8  16        0.52      -28.32     28.32 o 
  -9   8  16        0.89       28.85     25.50 o 
  -8   8  16        5.14       41.86     24.98 o 
  -7   8  16        0.04      -18.82     28.14 o 
  -6   8  16        0.59        1.93     28.14 o 
  -5   8  16       13.11      -13.19     28.14 o 
  -4   8  16        0.02       14.77     29.20 o 
  -3   8  16        5.67       -1.93     26.03 o 
  -2   8  16        1.02       -9.85     24.80 o 
 -10   9  16        0.12       -8.09     30.43 o 
  -9   9  16        5.59      -30.43     30.43 o 
  -8   9  16       12.22       19.70     25.33 o 
  -7   9  16        5.03        3.87     27.61 o 
  -6   9  16        6.13       41.86     26.38 o 
  -5   9  16       14.67       35.00     29.72 o 
  -4   9  16        0.07       21.63     31.13 o 
  -3   9  16        0.13      -24.10     26.91 o 
  -8  10  16        5.90      -14.25     30.43 o 
  -7  10  16       11.95       -8.09     27.61 o 
  -6  10  16       23.06       34.47     26.73 o 
  -5  10  16        0.03      -12.14     26.21 o 
 -13   1  17        8.19      -31.13     31.13 o 
 -12   1  17        1.82        7.91     27.79 o 
 -11   1  17        1.62      -22.51     25.86 o 
 -10   1  17       49.64       78.80     27.79 o 
  -9   1  17       26.90       55.05     24.98 o 
  -8   1  17        0.00       60.68     22.87 o 
  -7   1  17       25.28       71.41     25.50 o 
  -6   1  17       49.16       43.09     27.97 o 
  -5   1  17        7.70       43.97     26.21 o 
  -4   1  17        5.92      -24.80     24.80 o 
  -3   1  17       16.93       21.11     30.96 o 
  -2   1  17        1.47       49.95     26.38 o 
  -1   1  17        3.61       31.31     28.67 o 
 -13   2  17        1.78      -17.94     24.62 o 
 -12   2  17        0.23        0.00     24.10 o 
 -11   2  17        0.25       33.24     27.44 o 
 -10   2  17        2.51      -13.02     27.09 o 
  -9   2  17        6.02       -7.21     27.97 o 
  -8   2  17       16.47        3.87     27.97 o 
  -7   2  17       10.41      -27.97     27.97 o 
  -6   2  17        4.43      -23.39     26.03 o 
  -5   2  17       12.91       26.21     28.32 o 
  -4   2  17        0.00      -14.77     24.62 o 
  -3   2  17       30.83       70.18     29.72 o 
  -2   2  17        0.14       21.81     29.20 o 
  -1   2  17        1.31       26.91     28.14 o 
 -13   3  17        9.79       14.25     26.56 o 
 -12   3  17        3.76       33.95     26.38 o 
 -11   3  17        3.39      -29.20     29.20 o 
 -10   3  17       97.85      122.06     31.31 o 
  -9   3  17       87.91      122.94     30.43 o 
  -8   3  17       11.80       28.67     26.21 o 
  -7   3  17       15.98       21.28     27.97 o 
  -6   3  17      126.10      146.86     30.08 o 
  -5   3  17       30.17      -11.08     25.86 o 
  -4   3  17        0.00        0.00     24.10 o 
  -3   3  17        3.26        2.11     29.90 o 
  -2   3  17        9.27        4.40     30.25 o 
  -1   3  17       22.09       27.26     31.48 o 
 -12   4  17        9.07       20.23     26.38 o 
 -11   4  17        6.81        7.91     27.79 o 
 -10   4  17        8.44       33.24     29.55 o 
  -9   4  17       32.97       25.33     28.14 o 
  -8   4  17       30.65       23.22     25.86 o 
  -7   4  17        5.45        9.85     25.33 o 
  -6   4  17       12.80        1.93     29.55 o 
  -5   4  17       57.70       75.98     30.25 o 
  -4   4  17        5.59        0.00     26.56 o 
  -3   4  17       25.37       32.71     30.78 o 
  -2   4  17        3.60        4.57     28.67 o 
  -1   4  17        1.76      -28.14     28.14 o 
 -12   5  17       20.19       12.14     27.26 o 
 -11   5  17       46.65       73.87     30.25 o 
 -10   5  17       15.89       39.57     28.32 o 
  -9   5  17      215.22      318.53     37.29 o 
  -8   5  17        3.96       37.29     28.14 o 
  -7   5  17        1.39      -27.97     27.97 o 
  -6   5  17       56.95       44.67     32.01 o 
  -5   5  17      224.84      331.90     39.05 o 
  -4   5  17        9.30        4.22     28.49 o 
  -3   5  17        5.59       48.72     29.02 o 
  -2   5  17       94.85       73.17     35.53 o 
 -11   6  17       28.28      -31.31     31.31 o 
 -10   6  17       29.02       78.09     27.97 o 
  -9   6  17       39.11       79.85     29.20 o 
  -8   6  17       14.17       19.88     29.20 o 
  -7   6  17        6.63       11.96     27.79 o 
  -6   6  17       64.03       47.31     30.96 o 
  -5   6  17       23.59       63.67     28.49 o 
  -4   6  17       14.39       35.00     28.67 o 
  -3   6  17        0.20       52.06     27.09 o 
 -10   7  17       64.42       89.35     32.71 o 
  -9   7  17       20.12       42.56     27.79 o 
  -8   7  17       13.32       10.20     27.61 o 
  -7   7  17       69.89       83.55     31.48 o 
  -6   7  17       38.14       16.71     32.54 o 
  -5   7  17        3.52        4.40     30.08 o 
  -4   7  17        4.03       -5.98     28.14 o 
  -7   8  17        7.71       14.60     28.49 o 
  -6   8  17       15.60      -28.85     28.85 o 
 -11   0  18        0.00      -27.97     27.97 o 
 -10   0  18        9.20       16.53     28.85 o 
  -9   0  18        7.65      -19.52     27.61 o 
  -8   0  18       24.03       -7.74     25.68 o 
  -7   0  18        0.82       21.11     29.55 o 
  -6   0  18       27.25       34.30     32.19 o 
  -5   0  18        0.09      -11.78     26.73 o 
  -4   0  18        0.26       17.94     28.14 o 
 -11   1  18       20.56      -18.12     27.97 o 
 -10   1  18        4.90        4.22     27.97 o 
  -9   1  18       17.78      -21.46     29.20 o 
  -8   1  18        6.16       -3.87     27.09 o 
  -7   1  18       29.23       -1.93     27.26 o 
  -6   1  18       87.81       47.14     34.65 o 
  -5   1  18       28.29       10.90     34.65 o 
  -4   1  18        2.18        6.68     33.07 o 
 -11   2  18       12.77       50.48     28.67 o 
 -10   2  18        8.39      -11.96     25.33 o 
  -9   2  18       13.90       14.42     28.67 o 
  -8   2  18        4.34       -1.93     26.56 o 
  -7   2  18        0.02        8.44     27.79 o 
  -6   2  18       16.60       32.19     32.71 o 
  -5   2  18        1.46       48.19     29.72 o 
  -4   2  18        2.01       42.74     27.61 o 
 -10   3  18        0.68       31.48     28.85 o 
  -9   3  18        1.18       22.87     29.20 o 
  -8   3  18        7.47        4.22     29.02 o 
  -7   3  18        4.18      -21.63     27.79 o 
  -6   3  18        2.28      -13.89     26.38 o 
  -5   3  18        0.07       -4.05     26.56 o 
  -9   4  18        8.86       14.77     30.08 o 
  -8   4  18        1.01      -27.44     27.44 o 
  -7   4  18        4.00        0.00     29.72 o 
  -6   4  18       37.55       76.69     29.20 o 
  -5   4  18       32.16       55.93     31.13 o 
                                                 
